# Supplementary material for: 8-O-Ethyl­yunaconitine from the roots of Aconitum carmichaeli Debx
Source: Acta Crystallogr Sect E Struct Rep Online. 2012 Jun 30;68(Pt 7):o2238. doi: 10.1107/S1600536812026463 (PMC3394029; doi:10.1107/S1600536812026463)
Supplement: Supplementary file 2 [file e-68-o2238-Isup2.hkl]

# 
# h,k,l, Fc-squared, Fo-squared, sigma(Fo-squared) and status flag 
# 
data_I
_shelx_title ' 120409_s1_cfz in P21 ' 
_shelx_refln_list_code          4 
_shelx_F_calc_maximum      149.87 
_exptl_crystal_F_000       696.00 
_reflns_d_resolution_high  0.8000 
 
loop_ 
 _symmetry_equiv_pos_as_xyz 
 'x, y, z' 
 '-x, y+1/2, -z' 
 
_cell_length_a    10.0176 
_cell_length_b    11.7075 
_cell_length_c    14.3449 
_cell_angle_alpha  90.000 
_cell_angle_beta   92.528 
_cell_angle_gamma  90.000 
 
_shelx_F_squared_multiplier     1.000 
 
loop_ 
 _refln_index_h 
 _refln_index_k 
 _refln_index_l 
 _refln_F_squared_calc 
 _refln_F_squared_meas 
 _refln_F_squared_sigma 
 _refln_observed_status 
   2   0   0      286.15      311.26      8.13 o 
   3   0   0     1761.65     1594.44     22.78 o 
   4   0   0      789.93      747.09     25.82 o 
   5   0   0       16.28       17.33      4.33 o 
   6   0   0       60.83      104.01     12.11 o 
   7   0   0      258.29      264.23     21.02 o 
   8   0   0       88.10       82.08     12.87 o 
   9   0   0        6.31        6.19      2.72 o 
  10   0   0        5.97       16.71      6.63 o 
  11   0   0        0.04        1.80      2.18 o 
  12   0   0       11.10        8.89      5.19 o 
   2   1   0     2045.69     2015.56     15.33 o 
   3   1   0     1369.70     1335.54     32.13 o 
   4   1   0      553.36      559.50     23.70 o 
   5   1   0     1244.86     1365.89     28.24 o 
   6   1   0        3.31        4.14      1.86 o 
   7   1   0       56.19       55.37      6.75 o 
   8   1   0      171.14      155.51      7.02 o 
   9   1   0      135.17      154.87     13.92 o 
  10   1   0       22.62       19.98      5.94 o 
  11   1   0       23.36       24.46      5.63 o 
  12   1   0       24.13       20.61      9.02 o 
   0   2   0    22462.23    20951.94    102.57 o 
   1   2   0     2118.17     2045.43     13.99 o 
   2   2   0     5913.39     5591.21     32.91 o 
   3   2   0      757.37      550.02     45.00 o 
   4   2   0      248.13      232.16     10.73 o 
   5   2   0      530.10      561.04     18.45 o 
   6   2   0      102.31      100.22      4.70 o 
   7   2   0      155.10      174.62     12.24 o 
   8   2   0      137.61      124.16     11.10 o 
   9   2   0       93.65       80.14      9.67 o 
  10   2   0       62.61       50.05      8.19 o 
  11   2   0        9.59        9.47      3.68 o 
  12   2   0        4.86        3.58      1.49 o 
   1   3   0      508.61      549.27      7.25 o 
   2   3   0      162.71      163.23      5.25 o 
   3   3   0     1505.10     1364.45     75.80 o 
   4   3   0      433.48      432.40     20.89 o 
   5   3   0      199.04      174.32     15.02 o 
   6   3   0      327.13      331.15     22.11 o 
   7   3   0       78.00       85.62      8.88 o 
   8   3   0        0.28        0.43      3.34 o 
   9   3   0       23.20       14.70      5.49 o 
  10   3   0        6.72        7.03      4.49 o 
  11   3   0        3.28        1.98      3.44 o 
  12   3   0        4.97       14.84      7.34 o 
   0   4   0     2980.12     2917.38     34.29 o 
   1   4   0      701.32      700.47      8.49 o 
   2   4   0      160.12      151.51     12.61 o 
   3   4   0      429.51      430.17     16.32 o 
   4   4   0       12.63       16.54      2.48 o 
   5   4   0      353.74      363.39     22.11 o 
   6   4   0       87.85       95.53     12.44 o 
   7   4   0       61.84       66.77     10.89 o 
   8   4   0       22.08       20.43      6.25 o 
   9   4   0      161.42      150.01     19.13 o 
  10   4   0      120.13      128.01     18.44 o 
  11   4   0        3.80        6.90      5.68 o 
  12   4   0        3.20       -1.99      3.77 o 
   1   5   0       22.77       22.96      1.75 o 
   2   5   0      747.53      741.85     14.21 o 
   3   5   0      430.67      398.01     17.37 o 
   4   5   0      250.27      243.64      8.17 o 
   5   5   0      193.75      189.49      9.34 o 
   6   5   0      293.05      299.47     22.40 o 
   7   5   0       88.95       90.10     13.02 o 
   8   5   0       52.50       36.14      8.97 o 
   9   5   0       22.57       33.53      9.53 o 
  10   5   0       10.47       14.35      6.46 o 
  11   5   0        4.88        8.53      5.23 o 
   0   6   0      395.39      423.74     15.85 o 
   1   6   0       28.37       45.54      2.62 o 
   2   6   0      591.32      644.89     12.42 o 
   3   6   0      208.49      225.84      9.13 o 
   4   6   0       83.88       78.19      5.86 o 
   5   6   0       34.59       33.38      3.59 o 
   6   6   0      171.31      184.46      9.95 o 
   7   6   0       14.11       11.56      5.10 o 
   8   6   0        9.47       11.75      5.18 o 
   9   6   0       74.39       75.81     13.93 o 
  10   6   0        5.75        2.02      1.96 o 
  11   6   0       13.63       20.43      7.48 o 
   1   7   0      448.46      384.17     46.07 o 
   2   7   0       29.12       32.92      2.36 o 
   3   7   0      500.22      527.84     12.39 o 
   4   7   0       43.05       46.65      4.58 o 
   5   7   0      200.07      199.42     10.41 o 
   6   7   0      404.11      417.78     28.48 o 
   7   7   0      154.21      130.57     16.77 o 
   8   7   0       40.42       55.69     12.22 o 
   9   7   0       26.36       26.67      8.74 o 
  10   7   0        0.39       -0.37      1.74 o 
   0   8   0       26.31       27.00      4.53 o 
   1   8   0       49.89       51.42      4.07 o 
   2   8   0      182.64      144.53     23.80 o 
   3   8   0       22.70       19.69      3.60 o 
   4   8   0       40.84       43.36      5.99 o 
   5   8   0      642.24      685.05     36.55 o 
   6   8   0       65.51       74.19     11.95 o 
   7   8   0       20.67       17.89      5.25 o 
   8   8   0       78.59       81.80     14.62 o 
   9   8   0       84.36       77.02     14.71 o 
  10   8   0       11.40       17.27      6.36 o 
   1   9   0       67.90       57.53      9.20 o 
   2   9   0       14.17       13.80      2.45 o 
   3   9   0      300.06      283.93     36.96 o 
   4   9   0      233.43      201.62     13.57 o 
   5   9   0       66.08       79.66      9.05 o 
   6   9   0       26.73       32.24      7.08 o 
   7   9   0       51.35       54.51      8.36 o 
   8   9   0       28.93       30.79      9.54 o 
   9   9   0       14.04       13.88      7.27 o 
   0  10   0      583.01      459.61    103.02 o 
   1  10   0       28.54       24.26      6.31 o 
   2  10   0       52.90       33.74      5.18 o 
   3  10   0       19.22       18.20      3.88 o 
   4  10   0        0.22        1.03      2.52 o 
   5  10   0      252.88      254.26     16.74 o 
   6  10   0       57.18       68.17     16.04 o 
   7  10   0       12.91       12.15      4.19 o 
   8  10   0        2.57        6.59     11.87 o 
   9  10   0        2.36       14.77      5.32 o 
   1  11   0       36.16       26.16     11.35 o 
   2  11   0        1.62        0.32      1.01 o 
   3  11   0       40.62       28.30      4.83 o 
   4  11   0       60.67       53.59      7.54 o 
   5  11   0        6.98        9.07      2.34 o 
   6  11   0       21.39       19.41      4.71 o 
   7  11   0       13.72       17.84      4.64 o 
   8  11   0       14.74       14.36      4.72 o 
   0  12   0       27.50       24.61      7.29 o 
   1  12   0       21.81       29.41      8.70 o 
   2  12   0       20.37       21.88      7.13 o 
   3  12   0        5.01        4.88      2.53 o 
   4  12   0       51.41       66.95     11.19 o 
   5  12   0       47.57       49.95      7.83 o 
   6  12   0       15.42       12.01      4.13 o 
   7  12   0        1.75       -0.29      1.10 o 
   1  13   0        8.07        8.62      4.46 o 
   2  13   0       34.15       48.89     11.87 o 
   3  13   0       12.71       11.56      4.79 o 
   4  13   0        5.67       11.95      5.93 o 
   5  13   0        6.64       12.81      6.64 o 
   0  14   0       12.40       24.00      8.43 o 
   1  14   0        2.03        2.51      1.47 o 
   2  14   0       26.39       33.04      9.78 o 
   3  14   0       22.08       26.00      9.11 o 
 -12   0   1        0.86        4.56      4.57 o 
 -11   0   1        2.78        4.46      2.82 o 
 -10   0   1       54.56       53.59     11.53 o 
  -9   0   1       21.48       16.98      5.88 o 
  -8   0   1       39.35       25.02      6.65 o 
  -7   0   1       28.21       27.40      6.64 o 
  -6   0   1      181.38      192.92     16.43 o 
  -5   0   1      268.03      262.19     16.94 o 
  -4   0   1     1033.73     1036.51     30.17 o 
  -3   0   1      525.02      461.73     12.25 o 
  -2   0   1       11.68       10.50      1.51 o 
   2   0   1       66.27       71.64      4.05 o 
   3   0   1     2191.26     2217.82     27.71 o 
   4   0   1       17.36       20.82      4.18 o 
   5   0   1     1288.15     1268.68     38.15 o 
   6   0   1      199.31      204.37     17.36 o 
   7   0   1       51.41       45.93      8.55 o 
   8   0   1       54.28       70.29     12.12 o 
   9   0   1        5.22        0.47      2.51 o 
  10   0   1        5.80        1.86      2.43 o 
  11   0   1        1.65       -1.23      2.13 o 
  12   0   1       15.93       16.69      7.61 o 
 -12   1   1        0.54        0.55      1.78 o 
 -11   1   1       19.98       22.61      5.54 o 
 -10   1   1        1.64       -2.22      2.22 o 
  -9   1   1      308.25      307.15     18.62 o 
  -8   1   1       81.69       72.67      8.48 o 
  -7   1   1      167.81      161.19      8.10 o 
  -6   1   1      150.97      169.02     10.82 o 
  -5   1   1      383.17      467.14     28.38 o 
  -4   1   1      881.78      754.49     79.91 o 
  -3   1   1     1865.70     1816.47     32.47 o 
  -2   1   1      532.64      539.37      8.93 o 
   1   1   1    15774.83    14263.04     45.11 o 
   2   1   1     5674.33     5196.21     21.23 o 
   3   1   1      371.02      348.88     23.84 o 
   4   1   1      977.31     1036.26     22.05 o 
   5   1   1      993.41     1105.81     33.57 o 
   6   1   1      245.10      275.42     14.04 o 
   7   1   1      123.49      124.21     10.15 o 
   8   1   1       20.32       15.16      5.37 o 
   9   1   1      242.90      231.76     16.32 o 
  10   1   1      100.66      107.42     12.07 o 
  11   1   1       35.86       25.04      6.39 o 
  12   1   1        0.09        4.01      2.18 o 
 -12   2   1        5.82        1.82      2.34 o 
 -11   2   1       11.62        7.49      6.27 o 
 -10   2   1       58.42       59.30      8.73 o 
  -9   2   1       75.94       66.33      8.75 o 
  -8   2   1      133.78      136.90     11.64 o 
  -7   2   1       63.92       47.48      6.22 o 
  -6   2   1      147.46      150.91     10.32 o 
  -5   2   1     1603.58     1698.50     31.75 o 
  -4   2   1     1274.37     1287.81     34.13 o 
  -3   2   1      908.13      771.49     66.74 o 
  -2   2   1      142.93      132.50      5.72 o 
  -1   2   1      792.33      748.07      9.50 o 
   0   2   1     4422.07     4299.89     26.22 o 
   1   2   1     3172.63     3009.39     25.12 o 
   2   2   1      270.56      279.12      6.04 o 
   3   2   1     2349.61     2044.43     56.44 o 
   4   2   1      288.17      289.09      8.23 o 
   5   2   1      779.33      860.47     15.48 o 
   6   2   1      136.05      131.16      6.41 o 
   7   2   1       49.18       45.39      3.89 o 
   8   2   1      181.39      182.06      8.25 o 
   9   2   1       47.44       56.73      8.08 o 
  10   2   1       19.29       28.64      6.43 o 
  11   2   1        4.42        6.28      3.33 o 
  12   2   1        8.11        2.02      3.65 o 
 -12   3   1        4.56        4.69      3.84 o 
 -11   3   1        0.83        2.42      2.88 o 
 -10   3   1       10.85       12.49      6.18 o 
  -9   3   1      241.96      226.85     22.67 o 
  -8   3   1       61.20       56.48     10.47 o 
  -7   3   1       27.54       26.61      6.77 o 
  -6   3   1       59.50       52.02      8.60 o 
  -5   3   1      531.13      554.00     26.07 o 
  -4   3   1     1585.08     1664.55     18.82 o 
  -3   3   1      188.50      213.29      9.15 o 
  -2   3   1      320.24      303.97     10.13 o 
  -1   3   1    10320.29     9901.94     50.38 o 
   0   3   1     8908.29     8519.34     99.13 o 
   1   3   1      186.94      180.86      5.17 o 
   2   3   1      332.75      310.15     18.98 o 
   3   3   1      227.63      230.66      7.42 o 
   4   3   1      758.44      643.92     26.59 o 
   5   3   1      112.95      112.87      8.61 o 
   6   3   1      209.91      207.48     12.67 o 
   7   3   1       21.61       19.06      3.91 o 
   8   3   1        3.38        2.39      2.70 o 
   9   3   1      227.80      249.72     17.42 o 
  10   3   1      159.11      157.08     15.35 o 
  11   3   1        8.78       13.62      7.10 o 
  12   3   1        6.09        4.97      3.90 o 
 -12   4   1        1.17        1.25      3.39 o 
 -11   4   1       13.67        5.33      4.65 o 
 -10   4   1       14.64       10.53      5.29 o 
  -9   4   1       52.75       61.92     12.37 o 
  -8   4   1       72.49       77.86     12.22 o 
  -7   4   1       84.10       87.30     12.27 o 
  -6   4   1       63.78       84.43     11.45 o 
  -5   4   1       30.35       34.86      3.08 o 
  -4   4   1      217.30      232.04     15.70 o 
  -3   4   1      178.44      171.94     12.31 o 
  -2   4   1      357.37      341.80      6.60 o 
  -1   4   1       45.72       46.64      3.88 o 
   0   4   1      175.46      190.58      5.15 o 
   1   4   1      158.45      162.79      5.41 o 
   2   4   1      619.41      652.72     14.73 o 
   3   4   1      161.83      132.63      5.73 o 
   4   4   1      289.65      295.72      9.13 o 
   5   4   1      182.36      165.86     15.03 o 
   6   4   1      141.12      153.66     15.71 o 
   7   4   1       23.52       21.55      6.38 o 
   8   4   1      158.74      168.15     18.69 o 
   9   4   1        9.30       11.09      4.99 o 
  10   4   1       32.06       30.94      9.14 o 
  11   4   1       28.13       41.83     11.37 o 
 -11   5   1        0.96        3.05      3.71 o 
 -10   5   1        9.03        2.18      2.61 o 
  -9   5   1       63.44       64.61     12.49 o 
  -8   5   1       78.07       68.79     11.95 o 
  -7   5   1       19.04       14.35      4.18 o 
  -6   5   1      317.75      307.09     22.38 o 
  -5   5   1      208.80      223.29      9.45 o 
  -4   5   1       14.44       14.27      2.31 o 
  -3   5   1       51.51       50.29      3.54 o 
  -2   5   1      627.44      640.55     12.94 o 
  -1   5   1     1926.90     1932.54     20.66 o 
   0   5   1     1554.18     1607.53     16.74 o 
   1   5   1     1387.85     1483.35     18.02 o 
   2   5   1      515.12      525.11     10.74 o 
   3   5   1      351.24      359.98     14.65 o 
   4   5   1       90.22      100.17      5.60 o 
   5   5   1      266.39      300.41     12.48 o 
   6   5   1       47.38       40.25      8.48 o 
   7   5   1       98.48      116.29     15.25 o 
   8   5   1       23.59       12.93      5.44 o 
   9   5   1       20.66       25.13      8.03 o 
  10   5   1        5.35        7.33      3.97 o 
  11   5   1        6.16       16.26      7.19 o 
 -11   6   1        4.40       11.08      5.26 o 
 -10   6   1        5.22        1.77      1.15 o 
  -9   6   1       10.86        8.54      4.93 o 
  -8   6   1       22.82       15.44      5.86 o 
  -7   6   1      199.02      200.25     20.02 o 
  -6   6   1       80.88       78.73      6.08 o 
  -5   6   1      206.92      208.65      8.45 o 
  -4   6   1      484.18      470.67     26.43 o 
  -3   6   1      329.57      326.94     11.72 o 
  -2   6   1      211.39      204.87      7.87 o 
  -1   6   1      249.94      239.26      6.76 o 
   0   6   1      903.03      959.82     14.03 o 
   1   6   1       51.55       56.06      3.21 o 
   2   6   1      188.46      196.28      6.93 o 
   3   6   1      128.78      123.28      9.30 o 
   4   6   1      134.51      142.40      8.56 o 
   5   6   1      261.15      264.30     21.04 o 
   6   6   1      201.46      205.58     19.46 o 
   7   6   1       69.43       67.29     12.13 o 
   8   6   1        0.27       -1.66      3.73 o 
   9   6   1       18.21       23.53      8.19 o 
  10   6   1       23.40       16.26      7.42 o 
  11   6   1        0.81        7.45      6.39 o 
 -10   7   1        1.73        2.38      1.75 o 
  -9   7   1      122.49      138.06     18.83 o 
  -8   7   1      247.86      273.59     25.66 o 
  -7   7   1       33.31       28.56      7.86 o 
  -6   7   1      141.94      136.15     16.09 o 
  -5   7   1      221.92      226.30     10.20 o 
  -4   7   1       76.49       70.87      4.41 o 
  -3   7   1      189.50      193.67      9.38 o 
  -2   7   1      111.15      113.49      8.24 o 
  -1   7   1       30.27       25.52      4.01 o 
   0   7   1      289.57      284.45     28.76 o 
   1   7   1      713.99      762.09     41.34 o 
   2   7   1      191.16      174.91     14.36 o 
   3   7   1      326.71      338.55     15.21 o 
   4   7   1       70.07       70.96      6.20 o 
   5   7   1      564.95      526.09     30.89 o 
   6   7   1       25.28       16.08      5.71 o 
   7   7   1       26.09       24.27      7.54 o 
   8   7   1       10.37       17.44      6.19 o 
   9   7   1       67.37       81.63     15.31 o 
  10   7   1       12.00       11.65      5.82 o 
 -10   8   1       49.94       48.48     12.00 o 
  -9   8   1       23.75       23.19      8.32 o 
  -8   8   1       19.83       16.04      6.83 o 
  -7   8   1       75.84       73.27     11.58 o 
  -6   8   1       19.79       14.97      6.59 o 
  -5   8   1      229.53      225.08     19.79 o 
  -4   8   1      363.18      364.87     17.59 o 
  -3   8   1      286.10      269.49     14.22 o 
  -2   8   1      133.28      127.62      9.23 o 
  -1   8   1      105.03       95.16     13.66 o 
   0   8   1      274.78      253.62     43.38 o 
   1   8   1      226.84      227.69      7.31 o 
   2   8   1       74.89       73.00      6.69 o 
   3   8   1      206.83      213.23     10.74 o 
   4   8   1       82.31       82.75     12.20 o 
   5   8   1      322.48      318.24     24.99 o 
   6   8   1       36.27       29.43      7.93 o 
   7   8   1       38.32       32.98      9.03 o 
   8   8   1       16.27       23.80      7.57 o 
   9   8   1        3.76        9.42      6.06 o 
  10   8   1       12.35       13.30      6.49 o 
  -9   9   1       14.44       22.33      6.03 o 
  -8   9   1       29.67       28.68      6.40 o 
  -7   9   1       11.03       13.21      5.28 o 
  -6   9   1       13.53       15.49      4.02 o 
  -5   9   1      219.74      210.99     14.65 o 
  -4   9   1      405.98      452.89     21.49 o 
  -3   9   1      456.06      375.32     59.12 o 
  -2   9   1      423.52      402.87     54.61 o 
  -1   9   1      252.33      190.82     22.82 o 
   0   9   1        8.03        9.93      2.42 o 
   1   9   1      151.99      152.07      7.46 o 
   2   9   1       41.99       37.15      3.72 o 
   3   9   1       43.48       36.61     10.66 o 
   4   9   1      187.25      162.11     28.98 o 
   5   9   1      104.16       76.10     13.12 o 
   6   9   1       52.34       80.37     13.77 o 
   7   9   1       33.68       26.73      8.20 o 
   8   9   1        3.32        2.25      1.71 o 
   9   9   1        2.38        1.29      1.83 o 
  -9  10   1       66.30       78.95     11.33 o 
  -8  10   1       17.90        9.10      6.26 o 
  -7  10   1       11.41       11.11      4.33 o 
  -6  10   1       31.55       29.98      5.92 o 
  -5  10   1       28.48       23.35      6.91 o 
  -4  10   1       19.29       25.32      5.15 o 
  -3  10   1      198.94      229.00     16.59 o 
  -2  10   1      183.77      162.33     29.91 o 
  -1  10   1       18.12       12.13      3.46 o 
   0  10   1      357.80      294.99     33.52 o 
   1  10   1        5.41        4.23      1.23 o 
   2  10   1       79.36       64.12      8.27 o 
   3  10   1       69.68       63.63      9.07 o 
   4  10   1       15.62       16.98      3.98 o 
   5  10   1        2.24       -0.48      2.37 o 
   6  10   1       20.38       21.48      5.20 o 
   7  10   1       49.76       52.78      8.25 o 
   8  10   1       36.91       35.95     10.23 o 
   9  10   1       19.64       25.17      8.73 o 
  -8  11   1        6.68        7.25     12.19 o 
  -7  11   1       10.00       10.64      4.01 o 
  -6  11   1       21.82       25.48      5.49 o 
  -5  11   1       34.10       31.18      6.14 o 
  -4  11   1       98.39       95.19     10.16 o 
  -3  11   1      136.91      164.62     12.79 o 
  -2  11   1       72.39       62.01     13.80 o 
  -1  11   1      223.23      182.88     40.17 o 
   0  11   1       35.07       36.34      7.20 o 
   1  11   1      117.02       90.41     23.17 o 
   2  11   1        5.87        6.02      1.22 o 
   3  11   1        8.32        4.55      2.43 o 
   4  11   1       73.47       80.49      9.21 o 
   5  11   1        5.89        8.16      2.65 o 
   6  11   1       31.26       36.71      6.94 o 
   7  11   1        1.65        0.69      1.32 o 
   8  11   1        1.05        3.44      2.66 o 
  -7  12   1        7.06        0.96      4.59 o 
  -6  12   1        5.68        7.99      4.27 o 
  -5  12   1       43.37       41.25      7.17 o 
  -4  12   1       47.42       54.54      8.01 o 
  -3  12   1       10.19       10.22      3.16 o 
  -2  12   1       29.21       34.10      5.82 o 
  -1  12   1       13.22       12.06      5.09 o 
   0  12   1       34.94       30.29      5.79 o 
   1  12   1       17.19       17.50      6.94 o 
   2  12   1       46.40       59.09     12.06 o 
   3  12   1       10.47       11.69      5.02 o 
   4  12   1        2.37        4.67      2.40 o 
   5  12   1        2.24       -1.25      1.65 o 
   6  12   1       16.85       16.82      4.69 o 
   7  12   1       12.89       14.90      5.04 o 
  -5  13   1        7.81       15.71      4.48 o 
  -4  13   1       26.66       29.46      9.14 o 
  -3  13   1        0.43        8.18      4.79 o 
  -2  13   1        9.29       14.61      7.02 o 
  -1  13   1       20.23       30.84      7.87 o 
   0  13   1       14.96       11.62      3.83 o 
   1  13   1        8.36        8.62      3.88 o 
   2  13   1        3.20       12.47      6.50 o 
   3  13   1        4.34        1.22      1.26 o 
   4  13   1       10.58        7.35      3.89 o 
   5  13   1       21.27       33.68     10.41 o 
  -3  14   1       11.93       15.48      7.21 o 
  -2  14   1        9.54        9.79      4.21 o 
  -1  14   1        5.04        2.20      1.82 o 
   0  14   1       16.60       12.05      3.86 o 
   1  14   1       34.78       45.24      8.16 o 
   2  14   1       84.04      108.88     12.81 o 
   3  14   1       14.11       16.24      6.94 o 
 -12   0   2       71.04       55.66     12.87 o 
 -11   0   2        0.75       -2.91      3.15 o 
 -10   0   2        1.72        2.74      1.83 o 
  -9   0   2       24.34       19.41      6.22 o 
  -8   0   2      150.80      167.45     18.30 o 
  -7   0   2      154.53      122.97     14.12 o 
  -6   0   2      204.75      232.26     17.64 o 
  -5   0   2        2.28       21.58      4.86 o 
  -4   0   2      834.87      725.98    121.61 o 
  -3   0   2     4037.11     3948.37     43.02 o 
  -2   0   2     7821.12     7295.25     25.48 o 
  -1   0   2      189.05      197.22      3.71 o 
   1   0   2     5387.20     4907.60     26.39 o 
   2   0   2      844.27      762.42     20.98 o 
   3   0   2        0.21        5.48      1.82 o 
   4   0   2      816.78      746.17     26.87 o 
   5   0   2     1699.13     1875.32     47.13 o 
   6   0   2       29.59       46.04      8.11 o 
   7   0   2      441.55      482.02     28.64 o 
   8   0   2        5.30        4.67      1.69 o 
   9   0   2       47.52       46.02     10.20 o 
  10   0   2        0.01       -0.44      1.58 o 
  11   0   2        9.35        8.91      4.49 o 
  12   0   2        0.45       -2.50      3.58 o 
 -12   1   2        3.37        6.41      6.26 o 
 -11   1   2       23.18       28.52      6.44 o 
 -10   1   2        5.99       10.04      3.39 o 
  -9   1   2       33.98       29.88      5.47 o 
  -8   1   2      197.16      190.82     13.50 o 
  -7   1   2      107.17       97.37      9.06 o 
  -6   1   2       41.63       38.80      5.13 o 
  -5   1   2     1092.75     1175.82     25.89 o 
  -4   1   2     4347.58     3873.95    378.31 o 
  -3   1   2      167.39      159.65      8.18 o 
  -2   1   2     3550.88     3337.84     20.56 o 
  -1   1   2     5945.29     5677.07     17.97 o 
   0   1   2     2522.01     2547.11     11.62 o 
   1   1   2     1910.63     1869.55      9.73 o 
   2   1   2     2403.73     2402.71     17.66 o 
   3   1   2      212.73      187.66      8.67 o 
   4   1   2       66.85       69.58      5.82 o 
   5   1   2      125.29      115.81      8.31 o 
   6   1   2      198.47      240.28     13.27 o 
   7   1   2      143.74      154.24     11.43 o 
   8   1   2       44.87       47.74      6.99 o 
   9   1   2       12.23        9.21      3.15 o 
  10   1   2       33.52       23.36      9.27 o 
  11   1   2        5.32        4.43      2.64 o 
  12   1   2        0.01        0.50      2.74 o 
 -12   2   2        8.61       21.40      8.60 o 
 -11   2   2        4.73        5.38      3.87 o 
 -10   2   2        0.91       -1.54      2.66 o 
  -9   2   2      278.55      238.63     16.49 o 
  -8   2   2      129.76      124.79     11.14 o 
  -7   2   2      190.89      210.26     13.53 o 
  -6   2   2       76.34       67.07      6.87 o 
  -5   2   2      465.86      531.89     24.24 o 
  -4   2   2     1800.15     1918.42     28.77 o 
  -3   2   2      476.90      499.67     44.63 o 
  -2   2   2     1569.72     1535.91     15.92 o 
  -1   2   2     6234.89     5944.06     43.34 o 
   0   2   2     2572.69     2440.83     23.65 o 
   1   2   2     6602.21     6361.71     22.01 o 
   2   2   2     1731.15     1716.72     11.89 o 
   3   2   2      271.96      260.60     13.89 o 
   4   2   2      782.80      765.23     14.73 o 
   5   2   2      210.73      220.84      8.54 o 
   6   2   2      504.71      471.67     13.34 o 
   7   2   2       32.92       31.42      3.53 o 
   8   2   2      182.13      162.88      8.63 o 
   9   2   2      109.16      128.12     12.31 o 
  10   2   2       10.89       15.73      5.06 o 
  11   2   2        8.42        2.54      1.88 o 
  12   2   2        1.96        0.10      2.56 o 
 -12   3   2        1.08       -0.07      1.41 o 
 -11   3   2       12.54       15.29      5.59 o 
 -10   3   2       10.98       14.74      5.90 o 
  -9   3   2       76.76       68.05     12.40 o 
  -8   3   2      141.04      159.26     17.24 o 
  -7   3   2       47.77       38.30      7.89 o 
  -6   3   2      189.73      175.52     15.49 o 
  -5   3   2      688.82      733.17     29.19 o 
  -4   3   2      758.03      840.15     28.28 o 
  -3   3   2     1269.87     1329.45     18.71 o 
  -2   3   2      280.98      295.47      5.25 o 
  -1   3   2      203.43      205.62      6.05 o 
   0   3   2     3170.41     3101.42     65.53 o 
   1   3   2     2803.40     2661.41     19.94 o 
   2   3   2      651.54      700.50     25.66 o 
   3   3   2      879.22      884.45     13.15 o 
   4   3   2      493.12      473.20     17.25 o 
   5   3   2      182.43      184.10      7.96 o 
   6   3   2      119.84      121.11      6.83 o 
   7   3   2       43.68       44.62      4.31 o 
   8   3   2       56.46       45.36      6.86 o 
   9   3   2        6.66        9.11      3.26 o 
  10   3   2       14.31       13.27      4.53 o 
  11   3   2       29.44       42.90      8.16 o 
  12   3   2        2.08       -2.08      2.96 o 
 -12   4   2        0.62        1.32      1.37 o 
 -11   4   2        2.13        5.21      3.34 o 
 -10   4   2       36.53       44.40     10.96 o 
  -9   4   2      136.26      123.24     17.15 o 
  -8   4   2       72.50       85.56     13.28 o 
  -7   4   2        9.42       11.43      4.20 o 
  -6   4   2       58.28       45.25      7.98 o 
  -5   4   2      443.02      435.09     17.20 o 
  -4   4   2      242.78      242.63     15.60 o 
  -3   4   2       66.64       66.93      4.52 o 
  -2   4   2      154.51      142.49      5.93 o 
  -1   4   2      188.87      194.90      7.72 o 
   0   4   2      225.38      222.99      8.52 o 
   1   4   2     2475.80     2475.75     23.72 o 
   2   4   2     1183.51     1278.62     15.58 o 
   3   4   2      701.01      722.70     14.53 o 
   4   4   2      512.32      514.05     15.86 o 
   5   4   2        6.59        7.95      3.40 o 
   6   4   2       21.17       19.80      5.89 o 
   7   4   2        7.88       10.66      4.98 o 
   8   4   2       42.86       35.45      9.02 o 
   9   4   2       11.80       11.70      4.17 o 
  10   4   2        8.08        4.48      2.75 o 
  11   4   2       24.81       31.94      9.66 o 
 -11   5   2       15.71       24.42      8.49 o 
 -10   5   2        0.80        2.92      3.46 o 
  -9   5   2       96.92       96.38     15.11 o 
  -8   5   2       77.59       86.01     13.29 o 
  -7   5   2       27.01       23.09      6.19 o 
  -6   5   2      342.31      353.55     24.19 o 
  -5   5   2       46.58       47.90      7.98 o 
  -4   5   2      201.47      200.43     11.19 o 
  -3   5   2       48.37       46.28      3.29 o 
  -2   5   2       20.94       22.78      3.22 o 
  -1   5   2      911.60      962.91     16.32 o 
   0   5   2      764.14      786.53     17.09 o 
   1   5   2      453.19      470.99     11.17 o 
   2   5   2     2379.01     2501.94     26.28 o 
   3   5   2      630.95      685.71     22.44 o 
   4   5   2       57.34       87.44     10.90 o 
   5   5   2      522.08      555.35     29.61 o 
   6   5   2      329.59      319.41     23.76 o 
   7   5   2      138.66      133.04     16.63 o 
   8   5   2       48.77       37.47      8.92 o 
   9   5   2       10.09        3.64      4.12 o 
  10   5   2        1.36        6.65      3.92 o 
  11   5   2        1.00       17.36      8.25 o 
 -11   6   2        2.38        3.18      5.12 o 
 -10   6   2       20.20       15.99      7.09 o 
  -9   6   2       59.07       58.03     11.59 o 
  -8   6   2      173.16      182.43     19.53 o 
  -7   6   2        8.90       17.48      5.92 o 
  -6   6   2       49.63       47.47      4.46 o 
  -5   6   2      161.87      144.01      6.95 o 
  -4   6   2       86.99       79.35      7.19 o 
  -3   6   2      290.64      290.04     21.34 o 
  -2   6   2      149.25      138.71      8.47 o 
  -1   6   2      933.30      996.83     21.77 o 
   0   6   2      354.24      377.29      8.92 o 
   1   6   2     1061.49     1181.39     18.89 o 
   2   6   2      148.99      146.61      6.63 o 
   3   6   2      633.58      638.15     24.40 o 
   4   6   2        3.56        0.77      1.47 o 
   5   6   2      157.52      133.56     15.22 o 
   6   6   2       22.16       14.99      5.76 o 
   7   6   2       68.14       59.28     11.29 o 
   8   6   2       58.35       71.09     13.25 o 
   9   6   2       56.48       59.73     12.66 o 
  10   6   2       43.62       50.94     12.29 o 
  11   6   2       50.78       60.79     14.35 o 
 -10   7   2       17.03       33.29      7.14 o 
  -9   7   2        1.99        0.58      0.64 o 
  -8   7   2       13.04       16.09      9.11 o 
  -7   7   2       74.09       72.64      8.95 o 
  -6   7   2      279.98      300.73     16.95 o 
  -5   7   2       85.35       79.53      8.12 o 
  -4   7   2      221.34      197.16     19.65 o 
  -3   7   2      121.20      140.04      9.61 o 
  -2   7   2       30.80       27.55      4.00 o 
  -1   7   2      183.78      184.30      9.09 o 
   0   7   2       70.72       57.79     11.22 o 
   1   7   2      436.09      459.98     10.33 o 
   2   7   2       78.03       91.04      5.49 o 
   3   7   2       55.27       49.59      5.21 o 
   4   7   2      310.92      318.04     23.89 o 
   5   7   2       54.93       47.90      9.58 o 
   6   7   2      141.17      140.10     17.12 o 
   7   7   2       32.82       29.63      8.71 o 
   8   7   2        0.14        0.81      2.69 o 
   9   7   2       24.86       33.34     10.02 o 
  10   7   2        5.00        5.55      3.96 o 
 -10   8   2        2.51        2.82      4.24 o 
  -9   8   2        8.39        8.25      2.80 o 
  -8   8   2       80.73       78.18     10.06 o 
  -7   8   2       55.12       52.88      7.75 o 
  -6   8   2       30.40       35.44      6.01 o 
  -5   8   2       17.90       16.34      3.60 o 
  -4   8   2      238.85      260.79     14.76 o 
  -3   8   2      201.60      197.69     13.02 o 
  -2   8   2       60.94       70.13      7.03 o 
  -1   8   2       94.98       72.72     14.05 o 
   0   8   2      305.21      254.18     47.55 o 
   1   8   2       37.87       30.72      3.25 o 
   2   8   2      136.69      133.68      5.98 o 
   3   8   2       52.02       48.88      9.26 o 
   4   8   2      117.33      116.66     14.98 o 
   5   8   2      249.94      243.05     22.34 o 
   6   8   2      280.03      288.13     25.90 o 
   7   8   2       62.56       72.47     13.67 o 
   8   8   2        3.49        3.93      2.06 o 
   9   8   2        5.48       15.43      7.42 o 
  10   8   2       15.39       23.03      8.69 o 
  -9   9   2       20.76       22.14      5.51 o 
  -8   9   2        1.25        1.75      0.96 o 
  -7   9   2       15.55       17.71      4.61 o 
  -6   9   2       25.40       26.16      9.43 o 
  -5   9   2       60.92       61.48     10.79 o 
  -4   9   2      179.70      201.15     13.47 o 
  -3   9   2      301.99      260.17     41.02 o 
  -2   9   2      371.62      344.73     57.44 o 
  -1   9   2       53.02       50.41      3.34 o 
   0   9   2       59.39       52.75      6.88 o 
   1   9   2       93.76       92.45      5.96 o 
   2   9   2       90.43      103.15     10.40 o 
   3   9   2       46.70       46.09      7.86 o 
   4   9   2      165.87      154.18     18.00 o 
   5   9   2       21.28       24.84      7.26 o 
   6   9   2       11.92       10.75      6.07 o 
   7   9   2       17.53       19.54      7.39 o 
   8   9   2       18.65       18.72      7.55 o 
   9   9   2       52.29       43.58     12.10 o 
  -9  10   2        0.89        2.38      3.88 o 
  -8  10   2        2.84        0.56      4.33 o 
  -7  10   2        0.85        1.67      0.78 o 
  -6  10   2        4.07        0.20      1.59 o 
  -5  10   2        6.34        6.36      3.19 o 
  -4  10   2       83.45       90.45      9.45 o 
  -3  10   2       31.71       28.11      4.89 o 
  -2  10   2       22.48       25.55      4.72 o 
  -1  10   2        5.21        1.76      1.06 o 
   0  10   2       67.09       66.07      6.70 o 
   1  10   2      291.82      226.63     37.15 o 
   2  10   2       17.14       11.68      2.25 o 
   3  10   2       52.78       38.63      8.70 o 
   4  10   2      193.36      154.74     24.92 o 
   5  10   2        7.00        3.13      2.38 o 
   6  10   2       26.76       38.45     10.45 o 
   7  10   2        7.55        2.96      3.64 o 
   8  10   2        6.25        3.52      2.64 o 
  -8  11   2       28.12       35.31     11.58 o 
  -7  11   2        0.34        0.08      1.11 o 
  -6  11   2        0.21        1.57      5.65 o 
  -5  11   2        9.98        8.06      5.63 o 
  -4  11   2       40.78       48.08      7.38 o 
  -3  11   2        6.51        7.67      4.01 o 
  -2  11   2       16.56       15.13      3.66 o 
  -1  11   2       77.39       63.93     21.93 o 
   0  11   2        0.21       -0.72      0.72 o 
   1  11   2       23.14       17.92      5.96 o 
   2  11   2        9.88        7.32      2.39 o 
   3  11   2       27.07       29.66      5.23 o 
   4  11   2       42.42       46.67      7.15 o 
   5  11   2        1.97       -0.32      1.25 o 
   6  11   2        2.36       -1.74      1.93 o 
   7  11   2        9.98       14.26      4.60 o 
   8  11   2        0.88        1.89      1.06 o 
  -7  12   2       26.82       25.14      6.17 o 
  -6  12   2        9.36       13.66      3.99 o 
  -5  12   2       12.05       16.25      4.72 o 
  -4  12   2       52.20       49.63      7.67 o 
  -3  12   2       16.52       18.98      4.47 o 
  -2  12   2       13.67       14.53      3.99 o 
  -1  12   2       17.71       16.75      8.06 o 
   0  12   2       57.04       47.45      7.68 o 
   1  12   2        0.70       -2.06      2.06 o 
   2  12   2       17.17       10.28      4.65 o 
   3  12   2       25.43       26.53      8.53 o 
   4  12   2        5.19        5.14      3.06 o 
   5  12   2        7.04        5.70      2.67 o 
   6  12   2       13.60       17.78      4.77 o 
  -5  13   2        2.98        4.82      3.25 o 
  -4  13   2        8.96       16.60      4.99 o 
  -3  13   2       55.04       77.74     14.28 o 
  -2  13   2       12.30        7.16      3.12 o 
  -1  13   2        3.19        1.80      4.11 o 
   0  13   2       22.44       25.56      6.67 o 
   1  13   2        1.45        0.05      2.50 o 
   2  13   2        3.08        5.78      3.44 o 
   3  13   2       14.37       17.99      7.83 o 
   4  13   2       11.19       11.55      5.48 o 
   5  13   2        5.09        2.18      2.42 o 
  -3  14   2       12.97       19.23      6.98 o 
  -2  14   2        7.63        9.21      2.56 o 
  -1  14   2        5.39        1.54      5.12 o 
   0  14   2       15.41       16.71      4.53 o 
   1  14   2       10.10        3.35      7.30 o 
   2  14   2       12.71       21.23      7.44 o 
   3  14   2       20.11       27.41      9.30 o 
 -12   0   3        3.53        5.35      4.39 o 
 -11   0   3       19.90       20.40      6.42 o 
 -10   0   3        3.10        1.04      2.62 o 
  -9   0   3      142.44      149.39     18.32 o 
  -8   0   3      152.71      153.82     17.61 o 
  -7   0   3       57.65       53.89      5.81 o 
  -6   0   3        3.54        4.40      1.06 o 
  -5   0   3      518.91      539.87     19.72 o 
  -4   0   3       74.98       71.09      3.62 o 
  -3   0   3      310.12      335.31      6.69 o 
  -2   0   3     1233.42     1099.78     11.31 o 
  -1   0   3     4763.67     4833.02     32.96 o 
   0   0   3      186.24      153.78      4.06 o 
   1   0   3      894.92      852.63     10.51 o 
   2   0   3     2102.43     2066.95     38.16 o 
   3   0   3     1453.13     1431.84     29.01 o 
   4   0   3      210.08      205.60     14.04 o 
   5   0   3       23.98       26.16      5.81 o 
   6   0   3      185.55      180.98     16.10 o 
   7   0   3      101.24      112.45     14.01 o 
   8   0   3       54.21       58.54     11.13 o 
   9   0   3        1.47        1.60      1.82 o 
  10   0   3        0.03        5.06      4.92 o 
  11   0   3        3.84       -0.35      2.06 o 
  12   0   3       13.98       11.65      5.99 o 
 -12   1   3        8.61        6.16      2.74 o 
 -11   1   3       15.15        7.82      3.80 o 
 -10   1   3        4.70        3.31      2.73 o 
  -9   1   3       42.74       41.94      6.55 o 
  -8   1   3      140.26      129.12     17.02 o 
  -7   1   3      144.15      130.50     10.47 o 
  -6   1   3      106.68      102.94      8.45 o 
  -5   1   3      402.18      359.95     14.28 o 
  -4   1   3     1186.98     1247.22     22.73 o 
  -3   1   3      611.48      564.39      6.39 o 
  -2   1   3     2939.53     2680.76     13.47 o 
  -1   1   3      941.61      917.11      8.34 o 
   0   1   3     1724.83     1687.83     11.46 o 
   1   1   3      279.43      267.21      4.80 o 
   2   1   3      611.16      583.54      8.23 o 
   3   1   3      428.21      424.73     11.85 o 
   4   1   3      908.79      996.33     47.34 o 
   5   1   3       42.44       50.69      5.65 o 
   6   1   3      128.94      142.03     10.31 o 
   7   1   3      163.92      162.82     12.01 o 
   8   1   3      153.23      148.11     12.44 o 
   9   1   3        2.94        3.46      2.45 o 
  10   1   3       21.39       27.19      7.02 o 
  11   1   3       17.43       15.70      4.80 o 
  12   1   3        5.18        4.52      2.74 o 
 -12   2   3        6.78       13.19      5.74 o 
 -11   2   3        6.92        4.43      2.01 o 
 -10   2   3        4.06        2.95      1.35 o 
  -9   2   3       18.11       17.35      6.35 o 
  -8   2   3      155.65      144.89     16.56 o 
  -7   2   3       30.86       30.46      6.84 o 
  -6   2   3       96.06       87.67     10.70 o 
  -5   2   3      259.39      263.23     16.62 o 
  -4   2   3      405.47      457.18     11.82 o 
  -3   2   3     1265.14     1264.30     14.14 o 
  -2   2   3     2090.13     2039.61     14.89 o 
  -1   2   3      121.10      115.98      3.00 o 
   0   2   3      811.69      797.14     10.11 o 
   1   2   3     5273.62     5027.95     22.66 o 
   2   2   3      537.54      575.56      7.86 o 
   3   2   3      324.07      321.99      7.18 o 
   4   2   3       16.50       19.17      2.39 o 
   5   2   3      285.37      290.48     10.40 o 
   6   2   3       47.84       44.36      4.22 o 
   7   2   3      119.20      114.72      7.26 o 
   8   2   3      134.84      138.23      8.52 o 
   9   2   3        2.79        1.78      0.68 o 
  10   2   3       13.34       11.35      4.35 o 
  11   2   3        4.89        2.31      2.56 o 
  12   2   3        8.08        4.40      2.88 o 
 -12   3   3        6.61        7.41      4.98 o 
 -11   3   3        3.85        4.48      1.84 o 
 -10   3   3       12.18       14.30      6.38 o 
  -9   3   3       39.80       38.06      8.97 o 
  -8   3   3      116.95       97.48     13.23 o 
  -7   3   3       76.58       74.29     10.70 o 
  -6   3   3       61.84       67.42      9.43 o 
  -5   3   3        2.67        0.07      1.37 o 
  -4   3   3      410.56      474.53     15.64 o 
  -3   3   3      111.02       93.03      3.80 o 
  -2   3   3      989.84     1042.41     10.41 o 
  -1   3   3      524.01      525.45      6.97 o 
   0   3   3     2624.64     2508.70     21.19 o 
   1   3   3     2329.17     2130.59     97.37 o 
   2   3   3      218.85      255.87      6.21 o 
   3   3   3      217.60      220.85      6.94 o 
   4   3   3       24.98       24.80      2.90 o 
   5   3   3      275.42      300.19     10.73 o 
   6   3   3      334.29      342.90     12.29 o 
   7   3   3      125.29      131.13      7.86 o 
   8   3   3       91.79       88.55      6.69 o 
   9   3   3        0.90        3.17      1.73 o 
  10   3   3        4.72        1.80      2.67 o 
  11   3   3        0.74        0.13      5.49 o 
 -11   4   3       11.10       11.60      5.63 o 
 -10   4   3       45.51       50.36     11.31 o 
  -9   4   3       22.50        8.65      4.34 o 
  -8   4   3       86.54       73.82     12.24 o 
  -7   4   3       88.67       83.99     11.80 o 
  -6   4   3      192.67      181.62     15.81 o 
  -5   4   3      118.69      123.71      9.15 o 
  -4   4   3      874.99      935.03     26.44 o 
  -3   4   3      113.21       99.51      3.78 o 
  -2   4   3     1263.02     1316.47     17.62 o 
  -1   4   3      385.87      409.07      9.74 o 
   0   4   3      473.29      421.55     13.00 o 
   1   4   3     1503.63     1494.23     20.24 o 
   2   4   3      147.50      136.95      5.37 o 
   3   4   3      924.22      951.32     26.78 o 
   4   4   3      867.00      913.73     35.08 o 
   5   4   3      303.48      337.12     22.46 o 
   6   4   3       91.12       79.88     11.69 o 
   7   4   3        3.24        1.63      0.66 o 
   8   4   3       20.18       29.37      7.76 o 
   9   4   3        3.12        3.41      2.11 o 
  10   4   3        1.81        1.09      2.11 o 
  11   4   3       27.76       33.68     10.22 o 
 -11   5   3        7.28       14.88      9.38 o 
 -10   5   3        2.69        2.08      2.11 o 
  -9   5   3        9.77       11.89      5.54 o 
  -8   5   3      151.25      143.46     17.25 o 
  -7   5   3      132.92      128.65     11.14 o 
  -6   5   3        9.59        9.24      1.21 o 
  -5   5   3      480.27      516.02     19.19 o 
  -4   5   3      161.43      180.79      6.51 o 
  -3   5   3      421.00      444.86     15.21 o 
  -2   5   3      479.77      455.49     14.32 o 
  -1   5   3       91.42      104.62      6.47 o 
   0   5   3     1149.78     1185.52     22.92 o 
   1   5   3      954.79      991.50     17.53 o 
   2   5   3     1027.46     1062.62     18.60 o 
   3   5   3      158.46      191.26     16.04 o 
   4   5   3      326.70      302.93     21.25 o 
   5   5   3      511.62      531.79     29.76 o 
   6   5   3       73.93       89.00     13.24 o 
   7   5   3       70.56       59.17     11.18 o 
   8   5   3       67.09       71.85     12.80 o 
   9   5   3       24.35       31.63      9.53 o 
  10   5   3       15.13       27.95      8.54 o 
  11   5   3        0.77       11.25      6.97 o 
 -11   6   3        5.74        8.64      3.52 o 
 -10   6   3        6.87        6.08      3.39 o 
  -9   6   3        3.44        1.06      8.70 o 
  -8   6   3       61.76       55.32      8.08 o 
  -7   6   3       55.10       53.60      7.48 o 
  -6   6   3       45.75       42.18      6.13 o 
  -5   6   3       50.63       48.16      6.08 o 
  -4   6   3      250.56      262.61     13.28 o 
  -3   6   3       54.45       39.81      4.87 o 
  -2   6   3       26.21       24.11      3.50 o 
  -1   6   3      698.58      723.76     18.68 o 
   0   6   3      541.33      577.88     24.09 o 
   1   6   3      248.97      311.60     13.16 o 
   2   6   3      168.02      146.57      9.10 o 
   3   6   3      359.53      387.19     24.30 o 
   4   6   3      120.21       97.58     12.63 o 
   5   6   3      615.56      655.32     34.44 o 
   6   6   3      192.86      191.39     19.76 o 
   7   6   3       18.22       13.72      6.48 o 
   8   6   3        4.84        7.06      3.69 o 
   9   6   3       14.18       19.61      7.95 o 
  10   6   3       25.70       36.97     10.29 o 
  11   6   3       49.29       48.66     12.58 o 
 -10   7   3        2.13        7.37      3.25 o 
  -9   7   3        8.55        9.30      3.24 o 
  -8   7   3       24.62       22.48      4.74 o 
  -7   7   3       75.80       82.27      9.33 o 
  -6   7   3       73.47       88.74      9.12 o 
  -5   7   3      213.62      189.37     13.97 o 
  -4   7   3       59.41       59.04      6.48 o 
  -3   7   3       23.80       21.54      3.61 o 
  -2   7   3        8.47       10.88      2.46 o 
  -1   7   3      452.86      500.99     16.75 o 
   0   7   3      287.86      284.58      9.59 o 
   1   7   3      237.22      242.84     12.30 o 
   2   7   3       58.47       66.20      6.35 o 
   3   7   3      165.76      150.56     15.79 o 
   4   7   3      114.13      108.97     14.19 o 
   5   7   3      293.56      304.40     24.62 o 
   6   7   3      215.09      214.12     21.74 o 
   7   7   3       74.33       89.34     14.45 o 
   8   7   3       82.00       92.74     15.72 o 
   9   7   3       27.68       28.19      9.48 o 
  10   7   3       48.72       63.88     14.32 o 
 -10   8   3        5.02        2.47      7.10 o 
  -9   8   3       24.54       31.31      6.64 o 
  -8   8   3       18.72       20.13      5.04 o 
  -7   8   3       41.81       38.45      6.54 o 
  -6   8   3       22.01       19.76      4.37 o 
  -5   8   3       51.02       52.17      6.81 o 
  -4   8   3        3.06        7.88      2.51 o 
  -3   8   3      308.05      311.92     15.32 o 
  -2   8   3       75.67       99.93     10.65 o 
  -1   8   3       39.12       46.06      5.49 o 
   0   8   3       62.14       49.26     13.45 o 
   1   8   3      587.95      581.76     50.38 o 
   2   8   3      177.53      183.94     11.18 o 
   3   8   3      148.98      176.15     18.19 o 
   4   8   3      163.12      142.26     17.18 o 
   5   8   3        8.43        7.83      3.61 o 
   6   8   3       85.78       81.06     13.80 o 
   7   8   3       50.39       50.52     11.75 o 
   8   8   3        7.65        3.22      1.27 o 
   9   8   3       18.67       13.57      6.47 o 
  10   8   3       27.92       39.36     11.25 o 
  -9   9   3        0.66       -0.48      1.82 o 
  -8   9   3        5.29        2.95      5.02 o 
  -7   9   3       29.45       31.02      6.26 o 
  -6   9   3       33.95       35.89      6.41 o 
  -5   9   3        9.28        6.85      4.65 o 
  -4   9   3       80.83       88.64      8.86 o 
  -3   9   3       35.60       33.35      5.06 o 
  -2   9   3      192.92      194.90     34.11 o 
  -1   9   3        8.71        5.76      1.76 o 
   0   9   3       53.55       39.60      5.05 o 
   1   9   3        8.32        3.91      2.13 o 
   2   9   3      190.88      154.36     17.66 o 
   3   9   3       46.11       55.31     11.08 o 
   4   9   3       11.15        8.48      4.11 o 
   5   9   3        4.73       -2.82      4.54 o 
   6   9   3       18.67       19.99      7.73 o 
   7   9   3       20.95       28.89      8.97 o 
   8   9   3        2.57        5.51      4.06 o 
   9   9   3        3.16       15.40      6.87 o 
  -8  10   3        7.15        5.74      3.72 o 
  -7  10   3        4.10        3.66      2.73 o 
  -6  10   3       18.29       15.21      4.41 o 
  -5  10   3       83.82       82.00      9.51 o 
  -4  10   3      130.26      131.09     11.29 o 
  -3  10   3        9.29        9.75      3.18 o 
  -2  10   3        1.94        2.41      0.88 o 
  -1  10   3       17.64       14.98      3.37 o 
   0  10   3        5.40        3.49      2.21 o 
   1  10   3        2.83        3.15      0.98 o 
   2  10   3       17.97       10.59      2.71 o 
   3  10   3       64.53       49.76     16.13 o 
   4  10   3       84.34       96.78     15.45 o 
   5  10   3       18.79       21.14      6.60 o 
   6  10   3       52.12       55.45     11.96 o 
   7  10   3        4.66       15.04      7.15 o 
   8  10   3        4.69        0.91      4.19 o 
  -8  11   3        0.72        2.23      1.84 o 
  -7  11   3       12.27       12.46      4.12 o 
  -6  11   3        9.41        9.04      3.38 o 
  -5  11   3       37.04       38.03      6.70 o 
  -4  11   3        2.13        3.97      1.83 o 
  -3  11   3       35.41       41.32      6.54 o 
  -2  11   3       56.57       53.88      6.93 o 
  -1  11   3       11.27        9.86      2.64 o 
   0  11   3        1.98       -0.03      0.74 o 
   1  11   3       39.16       34.02      5.57 o 
   2  11   3        9.08        7.74      4.20 o 
   3  11   3       12.44       10.63      2.77 o 
   4  11   3        6.24        5.79      2.64 o 
   5  11   3        4.61        8.06      3.38 o 
   6  11   3       14.92       35.21     10.42 o 
   7  11   3        5.71        6.39      4.62 o 
  -6  12   3        1.01       -1.32      2.11 o 
  -5  12   3       13.04       16.42      4.52 o 
  -4  12   3       48.21       56.88      8.16 o 
  -3  12   3       14.35       13.80      3.76 o 
  -2  12   3        8.59       11.91      3.47 o 
  -1  12   3        8.12        5.69      2.25 o 
   0  12   3        1.15        0.04      1.56 o 
   1  12   3        3.75        4.69      1.94 o 
   2  12   3        1.74       -2.28      5.22 o 
   3  12   3       32.08       35.98      9.96 o 
   4  12   3        1.52        4.12      2.75 o 
   5  12   3       11.38       15.23      7.17 o 
   6  12   3       22.42       29.51      6.51 o 
  -5  13   3       32.50       42.87      7.66 o 
  -4  13   3       14.61       13.92      4.09 o 
  -3  13   3       18.61       20.39      6.95 o 
  -2  13   3       18.14       16.99      6.24 o 
  -1  13   3       30.01       30.28     10.56 o 
   0  13   3       46.22       53.15      8.51 o 
   1  13   3        0.17       -3.18     11.29 o 
   2  13   3        4.73        3.23      2.24 o 
   3  13   3       22.73       31.51     10.17 o 
   4  13   3        5.79        1.55      2.88 o 
   5  13   3        0.06        4.85      3.63 o 
  -3  14   3        5.73       12.33      5.46 o 
  -2  14   3        7.31        3.03      8.14 o 
  -1  14   3        4.31        6.36      2.56 o 
   0  14   3        0.87        6.53      3.06 o 
   1  14   3       33.22       37.94      7.47 o 
   2  14   3       16.96       20.90      5.91 o 
 -12   0   4        2.36        3.15      3.43 o 
 -11   0   4        4.44        4.26      3.74 o 
 -10   0   4        5.87        3.99      1.69 o 
  -9   0   4        4.07        8.20      3.49 o 
  -8   0   4        9.73        9.70      4.79 o 
  -7   0   4      167.94      169.67     16.62 o 
  -6   0   4      273.82      279.03      8.99 o 
  -5   0   4      484.44      494.29     10.83 o 
  -4   0   4      531.57      559.90     13.04 o 
  -3   0   4        3.83        4.03      1.34 o 
  -2   0   4      420.28      385.92      7.38 o 
  -1   0   4       28.78       29.61      2.96 o 
   0   0   4       73.32       73.07      3.24 o 
   1   0   4     1844.78     1736.16     14.83 o 
   2   0   4     1096.13     1050.25     17.38 o 
   3   0   4       11.71       17.69      2.76 o 
   4   0   4       36.52       39.61      6.32 o 
   5   0   4      135.58      139.54     13.11 o 
   6   0   4        3.41        4.27      2.56 o 
   7   0   4       84.05      108.01     13.76 o 
   8   0   4       29.11       33.74      8.47 o 
   9   0   4        0.06       -1.73      1.73 o 
  10   0   4        0.00        1.12      3.89 o 
  11   0   4        3.70       -2.73      3.17 o 
  12   0   4        4.24        6.44      5.31 o 
 -12   1   4       11.43       16.55      6.77 o 
 -11   1   4        7.84        9.05      5.06 o 
 -10   1   4        2.63        3.52      3.35 o 
  -9   1   4       29.23       26.58      5.05 o 
  -8   1   4      569.82      610.60     35.55 o 
  -7   1   4       39.21       38.48      3.66 o 
  -6   1   4       17.52       17.54      2.76 o 
  -5   1   4      108.78      115.03      5.20 o 
  -4   1   4       17.72       20.60      1.81 o 
  -3   1   4     1164.63     1036.28      9.57 o 
  -2   1   4      406.80      389.18      5.73 o 
  -1   1   4     2718.46     2704.73     16.45 o 
   0   1   4      651.20      637.68      7.90 o 
   1   1   4      483.82      487.28      5.79 o 
   2   1   4      151.71      147.00      5.23 o 
   3   1   4      269.87      252.45      7.14 o 
   4   1   4      380.60      401.54     14.40 o 
   5   1   4      444.77      463.16     17.20 o 
   6   1   4       45.90       47.44      5.95 o 
   7   1   4      199.62      201.97     13.47 o 
   8   1   4      294.17      305.54     17.99 o 
   9   1   4       33.31       41.30      7.12 o 
  10   1   4       56.95       74.18     10.09 o 
  11   1   4        5.48        5.47      3.40 o 
  12   1   4        8.26        7.13      5.31 o 
 -12   2   4        9.09       22.50      8.35 o 
 -11   2   4        1.02        2.15      2.60 o 
 -10   2   4       22.48       26.42      8.21 o 
  -9   2   4       77.76       66.38     12.37 o 
  -8   2   4      158.12      158.67     17.30 o 
  -7   2   4      135.65      119.33     13.75 o 
  -6   2   4      110.16      122.99      9.37 o 
  -5   2   4       19.54       17.88      3.07 o 
  -4   2   4     1102.61     1192.17     12.09 o 
  -3   2   4     3943.62     3893.40     22.86 o 
  -2   2   4      289.33      297.26      4.88 o 
  -1   2   4     2073.07     1974.94    105.60 o 
   0   2   4     1724.77     1521.07     88.76 o 
   1   2   4      300.51      301.27      4.72 o 
   2   2   4     1603.08     1582.42     13.60 o 
   3   2   4      744.29      815.09     13.05 o 
   4   2   4      501.46      593.05     14.21 o 
   5   2   4      218.18      221.82     10.00 o 
   6   2   4      322.14      337.73     12.50 o 
   7   2   4       93.44       93.69      6.94 o 
   8   2   4       91.86       79.28      6.73 o 
   9   2   4        2.90        4.27      1.89 o 
  10   2   4       15.02       16.43      7.83 o 
  11   2   4        2.38        2.57      2.55 o 
 -12   3   4        3.76        5.41      3.35 o 
 -11   3   4        6.56        8.95      3.55 o 
 -10   3   4       29.40       40.68      7.43 o 
  -9   3   4       36.21       33.59      6.29 o 
  -8   3   4       54.11       55.11      7.26 o 
  -7   3   4       29.31       28.37      5.40 o 
  -6   3   4       40.85       52.05      6.25 o 
  -5   3   4       67.21       71.63      5.10 o 
  -4   3   4      771.82      869.35     13.58 o 
  -3   3   4     3696.22     3809.17     35.27 o 
  -2   3   4      961.34     1041.05      9.55 o 
  -1   3   4     1476.02     1349.52     15.21 o 
   0   3   4       97.52       96.62      4.12 o 
   1   3   4      901.07      899.67     24.24 o 
   2   3   4      658.22      596.20      9.94 o 
   3   3   4      121.66      116.68      5.15 o 
   4   3   4       45.82       41.95      4.65 o 
   5   3   4      257.10      252.53     10.28 o 
   6   3   4      103.41       91.18      6.61 o 
   7   3   4      241.80      240.42     11.25 o 
   8   3   4      263.80      291.67     12.95 o 
   9   3   4        7.93        2.22      2.00 o 
  10   3   4        4.00       12.66      4.10 o 
  11   3   4        5.14        8.68      4.34 o 
 -11   4   4        2.50       -2.39      2.39 o 
 -10   4   4        8.06        6.44      3.29 o 
  -9   4   4       10.68        9.53      3.17 o 
  -8   4   4       62.40       73.74      8.95 o 
  -7   4   4      108.69       96.83      9.26 o 
  -6   4   4       41.19       44.21      4.45 o 
  -5   4   4      144.52      135.58      6.87 o 
  -4   4   4       26.28       25.66      2.54 o 
  -3   4   4      174.69      167.93      5.02 o 
  -2   4   4      353.02      363.09      6.32 o 
  -1   4   4     1949.54     2009.02     16.88 o 
   0   4   4      217.14      235.00      9.83 o 
   1   4   4     4186.58     4470.78     70.36 o 
   2   4   4        0.04        1.66      1.05 o 
   3   4   4       70.20       79.42      6.50 o 
   4   4   4      127.98      145.60     14.50 o 
   5   4   4       25.35       30.15      4.45 o 
   6   4   4      338.88      342.31     15.61 o 
   7   4   4      117.63      126.16      8.34 o 
   8   4   4       77.28       72.30      9.03 o 
   9   4   4        8.66        9.72      6.15 o 
  10   4   4        1.18        4.02      5.50 o 
  11   4   4        2.17       -1.60      1.60 o 
 -11   5   4        2.68        1.63      2.16 o 
 -10   5   4       10.39       10.35      4.22 o 
  -9   5   4       27.41       28.30      5.79 o 
  -8   5   4       64.48       56.67      7.82 o 
  -7   5   4       68.67       62.27      5.70 o 
  -6   5   4       50.38       44.20      3.72 o 
  -5   5   4       29.75       30.48      3.08 o 
  -4   5   4       92.16       86.23      4.45 o 
  -3   5   4      816.71      869.17     16.61 o 
  -2   5   4      763.89      810.44     20.27 o 
  -1   5   4      106.38       83.87      3.98 o 
   0   5   4     1237.50     1318.07     36.94 o 
   1   5   4      330.93      277.11     12.40 o 
   2   5   4      181.55      213.05      8.50 o 
   3   5   4      463.79      556.66     27.98 o 
   4   5   4      156.64      151.66     15.46 o 
   5   5   4       70.14       73.42     11.39 o 
   6   5   4      123.89      126.01     15.74 o 
   7   5   4       90.80       89.71     13.98 o 
   8   5   4       45.10       44.50     10.94 o 
   9   5   4       18.42       23.40      7.97 o 
  10   5   4       53.31       72.26     14.72 o 
  11   5   4        6.33        5.27      5.24 o 
 -11   6   4        0.69        3.29      2.28 o 
 -10   6   4        7.22        5.04      3.66 o 
  -9   6   4       28.75       27.43      6.07 o 
  -8   6   4       51.88       45.94      7.19 o 
  -7   6   4      268.72      267.08     11.46 o 
  -6   6   4       62.95       63.23      4.92 o 
  -5   6   4      423.07      418.76     11.47 o 
  -4   6   4      118.54      108.51     10.94 o 
  -3   6   4       28.04       21.75      3.39 o 
  -2   6   4      305.93      321.33     12.84 o 
  -1   6   4      106.33      113.32      7.34 o 
   0   6   4       35.93       34.12      6.30 o 
   1   6   4     1073.57     1065.26     25.78 o 
   2   6   4       24.96       32.35      4.54 o 
   3   6   4      384.34      391.58     25.14 o 
   4   6   4       84.19       69.99     11.07 o 
   5   6   4      266.79      277.64     22.75 o 
   6   6   4      237.89      247.65     22.88 o 
   7   6   4      153.90      130.38     17.42 o 
   8   6   4       30.20       35.68      9.74 o 
   9   6   4       20.38       19.54      7.55 o 
  10   6   4        3.20        5.55      4.75 o 
 -10   7   4        4.16        2.00      1.42 o 
  -9   7   4       37.84       43.33      7.54 o 
  -8   7   4        9.77        9.53      3.85 o 
  -7   7   4       46.54       41.42      6.63 o 
  -6   7   4      106.94      116.62     11.83 o 
  -5   7   4      248.85      265.55     14.78 o 
  -4   7   4      133.48      125.57      9.63 o 
  -3   7   4       11.34       16.66      3.39 o 
  -2   7   4      135.15      157.88      9.65 o 
  -1   7   4      411.49      398.51     14.97 o 
   0   7   4       85.06       87.10     10.43 o 
   1   7   4      143.95      147.37      9.98 o 
   2   7   4      128.10      133.77      9.71 o 
   3   7   4       87.88       94.60      8.37 o 
   4   7   4        3.68        2.71      0.30 o 
   5   7   4       98.10       99.08     14.43 o 
   6   7   4      244.99      243.70     23.40 o 
   7   7   4      154.76      139.19     18.31 o 
   8   7   4       14.29       12.57      5.95 o 
   9   7   4        7.04        5.91      4.39 o 
  10   7   4        0.26       -2.94      2.94 o 
 -10   8   4        7.00       11.69      5.09 o 
  -9   8   4        6.52        6.90      2.88 o 
  -8   8   4       10.74        6.30      2.11 o 
  -7   8   4        7.67        6.18      2.51 o 
  -6   8   4       41.29       33.87      5.91 o 
  -5   8   4      255.54      242.54     14.75 o 
  -4   8   4      130.58      147.53     10.99 o 
  -3   8   4       12.83       12.05      2.70 o 
  -2   8   4       27.29       23.98      4.18 o 
  -1   8   4        8.06        2.98      1.52 o 
   0   8   4        8.34        7.39      1.57 o 
   1   8   4       33.94       29.27      4.50 o 
   2   8   4      124.63      113.98      9.40 o 
   3   8   4      136.95      117.16     26.29 o 
   4   8   4        0.14       -0.68      3.55 o 
   5   8   4       69.38       64.49     12.14 o 
   6   8   4      129.27      115.29     16.90 o 
   7   8   4       22.70       38.79     10.06 o 
   8   8   4       27.05       26.82      8.57 o 
   9   8   4        5.50       10.51      5.18 o 
  -9   9   4        1.79       -0.29      5.26 o 
  -8   9   4        2.46        2.33      1.40 o 
  -7   9   4        4.95        8.31      3.24 o 
  -6   9   4       11.67       17.67      4.40 o 
  -5   9   4        3.41        1.85      1.28 o 
  -4   9   4       44.88       53.49      6.86 o 
  -3   9   4       47.85       43.14      5.82 o 
  -2   9   4       47.61       40.02      8.46 o 
  -1   9   4      189.70      173.36     12.99 o 
   0   9   4       21.29       21.59      2.24 o 
   1   9   4       51.13       44.89      4.22 o 
   2   9   4      115.48      100.32     16.21 o 
   3   9   4       24.38       21.06      4.04 o 
   4   9   4       54.70       47.23      9.91 o 
   5   9   4      131.73      152.57     19.52 o 
   6   9   4       57.57       61.20     12.99 o 
   7   9   4        6.19        9.84      5.35 o 
   8   9   4       13.74       14.81      7.12 o 
   9   9   4       14.09       12.60      6.12 o 
  -8  10   4        8.23       12.92      3.99 o 
  -7  10   4        6.69        8.31      3.78 o 
  -6  10   4       28.04       30.43      5.86 o 
  -5  10   4       37.96       40.91      8.98 o 
  -4  10   4        1.38       -0.02      0.68 o 
  -3  10   4        9.27       11.12      3.12 o 
  -2  10   4       27.29       32.71      5.14 o 
  -1  10   4      113.50      112.14     10.27 o 
   0  10   4       66.52       52.62      6.13 o 
   1  10   4       54.76       47.99      6.48 o 
   2  10   4      109.44       88.76     14.37 o 
   3  10   4       19.01       10.93      4.73 o 
   4  10   4       17.46       18.11      5.70 o 
   5  10   4        0.82       -1.88      1.88 o 
   6  10   4       14.52       18.10      7.70 o 
   7  10   4       21.26       23.79      9.14 o 
   8  10   4        7.10        7.40      4.92 o 
  -7  11   4        1.13        0.18      4.28 o 
  -6  11   4        7.33        4.68      3.59 o 
  -5  11   4       30.76       27.11      7.68 o 
  -4  11   4       19.55       23.11      7.16 o 
  -3  11   4      161.38      176.28     13.29 o 
  -2  11   4        0.64        0.22      0.86 o 
  -1  11   4       24.26       24.23      4.52 o 
   0  11   4       52.42       58.05      6.17 o 
   1  11   4       71.17       71.74      8.34 o 
   2  11   4        0.06       -2.03      2.03 o 
   3  11   4       93.31      102.93     16.83 o 
   4  11   4       79.02       83.78     15.05 o 
   5  11   4       37.01       39.78     10.87 o 
   6  11   4       46.40       51.33     12.32 o 
   7  11   4        0.07        4.02      3.36 o 
  -6  12   4        0.98        1.03      3.35 o 
  -5  12   4       27.17       28.35      5.94 o 
  -4  12   4       64.19       71.20      9.02 o 
  -3  12   4       48.09       53.96      7.63 o 
  -2  12   4        1.97        0.47      1.26 o 
  -1  12   4       21.41       22.24      3.99 o 
   0  12   4        0.01       -0.15      1.58 o 
   1  12   4       33.39       36.29      6.36 o 
   2  12   4        6.37        7.22      3.81 o 
   3  12   4       19.85       22.14      8.12 o 
   4  12   4       24.34       23.83      8.48 o 
   5  12   4        0.05        7.80      5.57 o 
   6  12   4        2.43       -2.59      3.00 o 
  -5  13   4       16.86       14.37      5.98 o 
  -4  13   4       15.99        8.95      5.20 o 
  -3  13   4       23.49       34.22      6.35 o 
  -2  13   4        1.20       -5.29      5.29 o 
  -1  13   4        1.21        2.36      0.88 o 
   0  13   4        7.67        6.32      3.01 o 
   1  13   4       22.34       16.64      6.92 o 
   2  13   4       10.11       11.50      6.45 o 
   3  13   4        1.96        6.80      3.79 o 
   4  13   4        6.51        2.18      3.34 o 
  -2  14   4       12.04       10.66      5.60 o 
  -1  14   4       43.91       56.79     14.12 o 
   0  14   4       44.04       59.91     14.34 o 
   1  14   4       33.88       46.28     12.43 o 
   2  14   4        2.85        7.57      3.93 o 
 -12   0   5       21.35       35.27     10.48 o 
 -11   0   5        9.58       14.02      5.69 o 
 -10   0   5        9.77       11.86      3.90 o 
  -9   0   5      103.47      114.05     11.47 o 
  -8   0   5     1049.80     1075.39     32.16 o 
  -7   0   5      749.16      732.84     24.66 o 
  -6   0   5       95.82      100.80      8.48 o 
  -5   0   5       49.41       36.16      6.74 o 
  -4   0   5      902.96      921.51     31.26 o 
  -3   0   5      978.76      979.54     13.57 o 
  -2   0   5      202.55      210.18      5.87 o 
  -1   0   5      922.81      888.89     18.27 o 
   0   0   5      304.05      292.89      8.39 o 
   1   0   5     1736.75     1584.83     16.93 o 
   2   0   5      421.95      413.67     11.45 o 
   3   0   5      233.77      250.19     16.23 o 
   4   0   5     1395.40     1535.18     40.10 o 
   5   0   5      483.24      468.99     24.47 o 
   6   0   5       23.69       33.37      6.96 o 
   7   0   5        7.48        5.65      0.47 o 
   8   0   5      337.65      299.31     25.17 o 
   9   0   5       75.31       67.75     13.39 o 
  10   0   5       36.70       29.51      9.02 o 
  11   0   5        5.96        3.59      3.33 o 
 -12   1   5       10.24       13.87      3.68 o 
 -11   1   5       29.80       38.95      6.03 o 
 -10   1   5        9.55        7.67      2.19 o 
  -9   1   5       63.92       71.30      7.22 o 
  -8   1   5      144.91      162.62     10.20 o 
  -7   1   5      113.87      108.35      5.74 o 
  -6   1   5       35.41       35.53      3.07 o 
  -5   1   5       19.03       19.54      2.24 o 
  -4   1   5        4.82        4.56      0.74 o 
  -3   1   5      689.29      731.63      8.05 o 
  -2   1   5      677.94      646.99      9.27 o 
  -1   1   5     2878.49     2929.24     21.68 o 
   0   1   5      637.17      625.16      7.43 o 
   1   1   5      568.29      617.39      7.00 o 
   2   1   5      212.07      191.58      5.51 o 
   3   1   5       95.94       75.28      4.49 o 
   4   1   5      400.08      455.52     15.57 o 
   5   1   5      447.00      423.84     16.64 o 
   6   1   5       58.70       68.33      7.32 o 
   7   1   5       72.45       77.11      8.38 o 
   8   1   5      129.44      137.85     12.24 o 
   9   1   5        0.06       -0.10      1.55 o 
  10   1   5       23.62       22.38      5.52 o 
  11   1   5        1.96       -0.92      2.59 o 
 -12   2   5        1.02       -0.55      1.14 o 
 -11   2   5        5.34        9.31      2.85 o 
 -10   2   5       40.33       39.33      5.75 o 
  -9   2   5       11.24       16.53      3.55 o 
  -8   2   5      168.14      164.72     10.21 o 
  -7   2   5       56.56       54.07      4.29 o 
  -6   2   5      533.88      524.81     15.42 o 
  -5   2   5      119.31      119.85      5.62 o 
  -4   2   5      472.92      495.96      7.91 o 
  -3   2   5      628.79      681.18      9.76 o 
  -2   2   5      664.57      699.01      7.68 o 
  -1   2   5      467.97      495.09      9.34 o 
   0   2   5       83.50       95.26      4.36 o 
   1   2   5      749.50      701.05      7.88 o 
   2   2   5      293.95      321.92      6.37 o 
   3   2   5      256.00      308.51      8.26 o 
   4   2   5      214.50      235.64      9.28 o 
   5   2   5      323.01      328.44     11.90 o 
   6   2   5      487.82      497.09     15.68 o 
   7   2   5      429.26      404.07     15.07 o 
   8   2   5      292.48      278.54     13.12 o 
   9   2   5        9.10        4.40      1.97 o 
  10   2   5        6.62        2.90      2.58 o 
  11   2   5        8.77       15.49      5.02 o 
 -11   3   5        9.53        8.98      1.64 o 
 -10   3   5        1.25        1.68      2.20 o 
  -9   3   5       17.15       15.13      3.14 o 
  -8   3   5      182.26      185.67     10.91 o 
  -7   3   5      224.84      226.62     10.99 o 
  -6   3   5       12.09       12.10      2.34 o 
  -5   3   5      668.38      654.73     10.59 o 
  -4   3   5      349.98      380.82      9.11 o 
  -3   3   5       25.50       23.02      1.89 o 
  -2   3   5      484.06      525.71      7.02 o 
  -1   3   5     1115.71     1173.15     15.45 o 
   0   3   5       68.31       80.07      5.48 o 
   1   3   5      185.45      202.89      5.31 o 
   2   3   5     2200.50     2165.69     21.89 o 
   3   3   5      732.97      796.76     13.71 o 
   4   3   5      353.43      396.03     12.48 o 
   5   3   5       57.86       68.78      5.61 o 
   6   3   5      153.46      147.69      8.70 o 
   7   3   5      232.92      222.12     11.31 o 
   8   3   5       32.23       30.85      4.41 o 
   9   3   5        3.18        0.53      1.76 o 
  10   3   5        9.99       11.34      4.08 o 
  11   3   5        4.20        0.45      8.50 o 
 -11   4   5        4.20        3.10      2.50 o 
 -10   4   5        2.38       -0.81      2.35 o 
  -9   4   5       12.08        8.64      2.13 o 
  -8   4   5      196.56      204.41     11.21 o 
  -7   4   5       22.12       15.08      2.77 o 
  -6   4   5       30.74       25.92      3.26 o 
  -5   4   5       11.21       11.58      2.02 o 
  -4   4   5       88.80       71.93      3.92 o 
  -3   4   5      661.20      691.56     13.15 o 
  -2   4   5      525.41      589.11      8.35 o 
  -1   4   5      339.46      350.13      7.49 o 
   0   4   5       70.90       70.85      5.08 o 
   1   4   5      464.21      473.64     10.91 o 
   2   4   5      675.98      632.09     14.04 o 
   3   4   5       75.89       70.63      5.09 o 
   4   4   5       69.21       72.09      6.92 o 
   5   4   5      158.16      174.73     11.34 o 
   6   4   5      398.79      385.55     14.35 o 
   7   4   5      126.41      118.05      8.28 o 
   8   4   5      112.27      123.19      8.93 o 
   9   4   5       39.37       41.11      7.33 o 
  10   4   5       17.46       15.69      7.38 o 
  11   4   5        9.91       21.30      8.64 o 
 -11   5   5        0.61        0.50      2.37 o 
 -10   5   5        7.57        4.47      3.79 o 
  -9   5   5        4.58        6.27      3.71 o 
  -8   5   5       16.51       18.46      3.35 o 
  -7   5   5       27.49       31.05      3.90 o 
  -6   5   5       78.18       71.82      5.46 o 
  -5   5   5       51.54       47.76      3.97 o 
  -4   5   5      130.04      134.17      6.19 o 
  -3   5   5      301.49      313.75      7.66 o 
  -2   5   5      764.90      794.14     18.04 o 
  -1   5   5      210.23      203.39      6.05 o 
   0   5   5      677.35      710.41     16.29 o 
   1   5   5     1187.57     1245.63     20.98 o 
   2   5   5     1474.58     1462.52     31.64 o 
   3   5   5      393.20      413.25     24.90 o 
   4   5   5      107.03       95.98     12.69 o 
   5   5   5       75.91       77.38     12.18 o 
   6   5   5       13.81        9.23      3.98 o 
   7   5   5       95.58       91.81     14.44 o 
   8   5   5      123.20      138.03     19.18 o 
   9   5   5        7.38       14.51      6.15 o 
  10   5   5        4.57       12.10      5.92 o 
  11   5   5       10.70       13.95      7.02 o 
 -11   6   5        1.38        0.91      3.76 o 
 -10   6   5        3.28        7.18      3.37 o 
  -9   6   5       14.45       18.59      4.98 o 
  -8   6   5       33.90       29.23      5.65 o 
  -7   6   5        9.69        3.49      5.53 o 
  -6   6   5       51.53       52.75      4.44 o 
  -5   6   5       82.36       79.97      4.61 o 
  -4   6   5      116.44      107.31      8.32 o 
  -3   6   5      175.42      171.79      9.86 o 
  -2   6   5      487.54      493.13     15.72 o 
  -1   6   5      188.41      196.97      9.75 o 
   0   6   5      201.01      198.68      8.65 o 
   1   6   5      398.41      426.17     17.02 o 
   2   6   5        4.02        5.70      2.70 o 
   3   6   5      139.49      131.96     10.53 o 
   4   6   5       89.83       95.63     13.32 o 
   5   6   5        0.10       -0.44      1.22 o 
   6   6   5       12.88       18.74      6.89 o 
   7   6   5      179.19      176.52     20.51 o 
   8   6   5      180.10      188.96     22.96 o 
   9   6   5       22.25       26.72      8.89 o 
  10   6   5        1.18        9.18      5.78 o 
 -10   7   5        1.29       -0.51      7.70 o 
  -9   7   5        1.60       -0.20      2.22 o 
  -8   7   5       28.10       35.55      6.39 o 
  -7   7   5       59.08       63.03      8.10 o 
  -6   7   5      144.13      154.60     12.02 o 
  -5   7   5      255.07      294.22     15.52 o 
  -4   7   5      544.02      580.03     20.47 o 
  -3   7   5      281.44      308.13     14.08 o 
  -2   7   5      123.29      106.43      7.85 o 
  -1   7   5       39.98       38.64      4.57 o 
   0   7   5      173.90      178.08      7.04 o 
   1   7   5      208.34      203.94     12.42 o 
   2   7   5        2.57        6.84      2.66 o 
   3   7   5      148.40      136.45     10.48 o 
   4   7   5       33.56       31.45      7.22 o 
   5   7   5        7.90       10.94      5.41 o 
   6   7   5       31.40       30.93      9.35 o 
   7   7   5       28.15       29.51      9.24 o 
   8   7   5       16.19       20.31      6.59 o 
   9   7   5        1.52        6.19      4.03 o 
  10   7   5        1.73        3.36      2.83 o 
 -10   8   5        3.60        1.58      1.53 o 
  -9   8   5        6.98        0.55      4.63 o 
  -8   8   5        5.56       10.01      3.13 o 
  -7   8   5       13.05       12.07      3.30 o 
  -6   8   5        7.89        8.83      3.00 o 
  -5   8   5      111.49      116.18     10.12 o 
  -4   8   5      291.18      286.04     15.28 o 
  -3   8   5      142.13      136.42      9.93 o 
  -2   8   5       32.48       33.73      4.75 o 
  -1   8   5        9.80       10.63      2.85 o 
   0   8   5       65.63       64.59      3.94 o 
   1   8   5       87.36       79.73      8.12 o 
   2   8   5      213.29      205.44     40.27 o 
   3   8   5        0.79        0.24      0.75 o 
   4   8   5        8.47       18.98      6.52 o 
   5   8   5      177.86      186.87     20.85 o 
   6   8   5      287.98      332.76     29.03 o 
   7   8   5       47.13       49.12     12.00 o 
   8   8   5        5.96        0.82      2.26 o 
   9   8   5        6.27        9.25      5.49 o 
  -9   9   5       15.67       22.92      5.80 o 
  -8   9   5       42.31       46.92      7.98 o 
  -7   9   5       23.76       29.96      5.92 o 
  -6   9   5        5.08        6.84      2.88 o 
  -5   9   5       14.81       20.41      4.33 o 
  -4   9   5      288.07      279.40     15.71 o 
  -3   9   5      127.45      140.36     10.68 o 
  -2   9   5       48.29       50.37      5.97 o 
  -1   9   5      192.24      174.58     11.26 o 
   0   9   5      416.64      369.89     21.28 o 
   1   9   5      102.89       93.99     28.38 o 
   2   9   5       28.76       25.10      4.75 o 
   3   9   5       13.28       10.24      3.66 o 
   4   9   5      105.51      105.07     16.07 o 
   5   9   5       26.94       28.14      8.11 o 
   6   9   5       19.70       22.01      7.67 o 
   7   9   5       16.84       17.07      7.24 o 
   8   9   5       13.05       14.62      7.46 o 
   9   9   5        1.81        0.80      3.93 o 
  -8  10   5       23.01       33.48      7.07 o 
  -7  10   5       40.89       57.99      8.58 o 
  -6  10   5       20.38       22.53      5.01 o 
  -5  10   5       22.07       30.01      6.04 o 
  -4  10   5       43.19       46.14      6.70 o 
  -3  10   5       64.23       66.42      7.67 o 
  -2  10   5        3.07       -0.26      3.49 o 
  -1  10   5       52.38       55.51     10.00 o 
   0  10   5       17.25       12.85      3.76 o 
   1  10   5       59.93       49.60     10.37 o 
   2  10   5        3.18        1.91      1.88 o 
   3  10   5       80.50       83.59      9.23 o 
   4  10   5      106.44      118.42     17.40 o 
   5  10   5      106.07      124.90     18.51 o 
   6  10   5       22.54       23.17      7.87 o 
   7  10   5        7.30       11.27      7.03 o 
   8  10   5        1.69        0.77      3.44 o 
  -7  11   5        0.72        0.46      0.91 o 
  -6  11   5        5.53        4.20      2.50 o 
  -5  11   5       12.09       16.42      3.96 o 
  -4  11   5       18.23       27.49      5.42 o 
  -3  11   5        7.63        8.95      3.24 o 
  -2  11   5       67.03       54.46      7.11 o 
  -1  11   5       28.56       25.49      4.08 o 
   0  11   5       31.17       34.80      4.83 o 
   1  11   5        6.84        3.76      2.91 o 
   2  11   5       23.20       19.43      4.42 o 
   3  11   5       18.55       20.68      4.98 o 
   4  11   5      149.39      172.68     22.23 o 
   5  11   5       51.47       68.99     14.81 o 
   6  11   5        1.23       11.73      6.85 o 
   7  11   5        3.28        1.10      2.07 o 
  -6  12   5        3.60        1.07      3.18 o 
  -5  12   5       55.63       65.66     13.80 o 
  -4  12   5       20.99       22.66      7.35 o 
  -3  12   5        1.45        2.10      1.33 o 
  -2  12   5       23.89       25.80      5.14 o 
  -1  12   5       19.98       19.80      3.74 o 
   0  12   5       17.14       18.19      3.58 o 
   1  12   5       66.32       52.96      7.85 o 
   2  12   5       33.07       31.91      9.37 o 
   3  12   5       35.94       37.30     10.74 o 
   4  12   5        6.08        4.68      4.38 o 
   5  12   5       26.29       28.09      9.98 o 
   6  12   5        4.91       -1.14      1.14 o 
  -4  13   5        1.02       -0.59      0.59 o 
  -3  13   5       18.17       20.60      7.37 o 
  -2  13   5        5.09       10.24      5.01 o 
  -1  13   5       32.09       29.84     10.40 o 
   0  13   5       25.79       19.75      7.68 o 
   1  13   5       15.18       20.71      7.46 o 
   2  13   5        2.58        8.36      5.57 o 
   3  13   5        5.50       -4.08      5.14 o 
   4  13   5       18.19       19.08      8.24 o 
  -1  14   5       12.11       18.52      8.21 o 
   0  14   5       11.37       14.27      6.53 o 
 -11   0   6        6.20        5.82      3.44 o 
 -10   0   6       25.00       18.15      6.17 o 
  -9   0   6       13.93       11.32      5.56 o 
  -8   0   6       11.06       11.72      5.98 o 
  -7   0   6      205.80      210.41     19.30 o 
  -6   0   6      885.24      900.15     37.01 o 
  -5   0   6      847.81      864.18     34.23 o 
  -4   0   6        0.57       -0.56      1.04 o 
  -3   0   6      817.98      863.47     15.28 o 
  -2   0   6        0.00       -0.28      0.51 o 
  -1   0   6       18.96       27.27      3.92 o 
   0   0   6       15.12       12.83      1.64 o 
   1   0   6     4452.07     4722.11     31.30 o 
   2   0   6     5017.33     5111.20     41.96 o 
   3   0   6      622.81      687.89     24.90 o 
   4   0   6      177.48      198.60     14.84 o 
   5   0   6      218.81      265.27     18.74 o 
   6   0   6       20.65       18.75      5.06 o 
   7   0   6       66.38       68.20     11.23 o 
   8   0   6      526.06      539.16     34.03 o 
   9   0   6        2.39        5.44      4.39 o 
  10   0   6        1.30        6.35      4.50 o 
  11   0   6        5.77        9.34      6.02 o 
 -11   1   6        6.92       10.67      3.84 o 
 -10   1   6        1.00        0.24      1.80 o 
  -9   1   6       36.65       37.37      5.36 o 
  -8   1   6      236.78      279.48     13.41 o 
  -7   1   6      662.49      636.02     18.88 o 
  -6   1   6      181.89      187.13      7.49 o 
  -5   1   6      197.02      201.84      7.39 o 
  -4   1   6      458.32      424.51     10.08 o 
  -3   1   6     1405.36     1565.23     17.29 o 
  -2   1   6      397.69      349.07      7.03 o 
  -1   1   6     1774.01     1768.19     19.85 o 
   0   1   6      490.39      451.71      7.20 o 
   1   1   6      757.27      818.01      9.87 o 
   2   1   6      787.05      812.61     11.84 o 
   3   1   6     1167.94     1256.15     19.06 o 
   4   1   6      413.67      470.76     16.20 o 
   5   1   6        1.05        3.75      3.16 o 
   6   1   6      224.81      264.51     14.55 o 
   7   1   6      215.11      224.69     14.44 o 
   8   1   6       15.76       17.11      3.91 o 
   9   1   6       30.46       29.71      8.39 o 
  10   1   6       17.07       10.40      3.39 o 
  11   1   6        0.98        0.94      4.53 o 
 -11   2   6        2.52        3.96      1.83 o 
 -10   2   6       51.75       63.79      7.30 o 
  -9   2   6       11.63       12.61      3.95 o 
  -8   2   6      462.43      496.93     17.89 o 
  -7   2   6      571.33      544.45     17.38 o 
  -6   2   6      352.12      370.48     13.28 o 
  -5   2   6       67.60       61.60      3.62 o 
  -4   2   6      144.62      143.64      5.72 o 
  -3   2   6     1388.03     1377.67     13.95 o 
  -2   2   6        2.62        2.82      0.32 o 
  -1   2   6      104.83       96.50      4.56 o 
   0   2   6       18.55       19.32      1.79 o 
   1   2   6     1283.93     1241.23     10.96 o 
   2   2   6      218.66      237.44      6.11 o 
   3   2   6      159.03      173.29      6.36 o 
   4   2   6      193.14      178.35      8.46 o 
   5   2   6        2.18        3.27      1.42 o 
   6   2   6       13.23       14.27      2.88 o 
   7   2   6      186.11      192.13     10.73 o 
   8   2   6      172.21      186.59     11.08 o 
   9   2   6       18.89       15.54      3.31 o 
  10   2   6        2.19       -1.82      1.82 o 
  11   2   6        8.49        9.14      3.70 o 
 -11   3   6        0.87        5.59      2.39 o 
 -10   3   6        0.20        1.17      2.41 o 
  -9   3   6       18.92       19.39      3.66 o 
  -8   3   6      116.95      123.77      8.80 o 
  -7   3   6      113.91      115.27      7.91 o 
  -6   3   6      114.48      116.11      7.26 o 
  -5   3   6      148.72      134.36     13.20 o 
  -4   3   6       28.82       35.13      2.78 o 
  -3   3   6      405.22      446.96      7.77 o 
  -2   3   6        3.03        1.06      0.40 o 
  -1   3   6      359.53      346.62      9.49 o 
   0   3   6      158.84      182.49      6.69 o 
   1   3   6      674.79      792.80     10.73 o 
   2   3   6       47.12       45.87      3.28 o 
   3   3   6      601.68      654.59     12.76 o 
   4   3   6      119.83      135.43      7.55 o 
   5   3   6      120.80      118.64      7.53 o 
   6   3   6      235.31      209.05     10.66 o 
   7   3   6      208.03      206.04     11.22 o 
   8   3   6       65.90       76.16      7.11 o 
   9   3   6        7.28        8.23      4.61 o 
  10   3   6        5.90       15.38      4.87 o 
  11   3   6        6.28        9.18      9.79 o 
 -11   4   6        0.43       -0.46      1.09 o 
 -10   4   6        3.78        0.28      7.41 o 
  -9   4   6       13.67        5.79      5.00 o 
  -8   4   6       11.48        6.34      3.19 o 
  -7   4   6      116.31      114.32      7.75 o 
  -6   4   6       23.97       22.72      1.95 o 
  -5   4   6       17.08       15.47      2.36 o 
  -4   4   6      429.71      444.62      9.85 o 
  -3   4   6      103.32      118.03      4.45 o 
  -2   4   6       16.02       19.39      1.61 o 
  -1   4   6      244.59      257.36      9.42 o 
   0   4   6      227.08      235.26      4.44 o 
   1   4   6      210.35      208.64      6.27 o 
   2   4   6      252.42      263.77      8.25 o 
   3   4   6      186.83      206.38      8.81 o 
   4   4   6       45.72       58.43      6.49 o 
   5   4   6      139.32      141.60      8.45 o 
   6   4   6      358.62      350.12     14.09 o 
   7   4   6      172.63      180.04     10.60 o 
   8   4   6       38.90       44.41      6.54 o 
   9   4   6       31.12       37.01      7.16 o 
  10   4   6        1.34        1.25      2.13 o 
  11   4   6        2.11        3.58      3.81 o 
 -11   5   6        2.14       -3.42      3.42 o 
 -10   5   6       10.32       10.06      3.83 o 
  -9   5   6       36.16       38.89      6.81 o 
  -8   5   6       27.19       23.91      3.70 o 
  -7   5   6       18.33       19.77      3.14 o 
  -6   5   6       37.80       41.05      4.18 o 
  -5   5   6       53.78       52.08      4.13 o 
  -4   5   6      195.61      181.27      7.07 o 
  -3   5   6       46.05       49.22      2.86 o 
  -2   5   6        9.75       12.49      1.51 o 
  -1   5   6      126.26      135.21      5.06 o 
   0   5   6       24.36       20.77      1.85 o 
   1   5   6      431.98      417.99      9.64 o 
   2   5   6      144.81      152.56      7.40 o 
   3   5   6      316.23      350.55     16.53 o 
   4   5   6       15.66       12.89      4.92 o 
   5   5   6       41.54       41.79      9.33 o 
   6   5   6       67.62       65.96     11.44 o 
   7   5   6       59.61       70.73     12.92 o 
   8   5   6       95.59      106.17     17.04 o 
   9   5   6        3.03       -3.69      3.69 o 
  10   5   6        4.81        3.53      3.46 o 
 -10   6   6        1.48        1.21      1.33 o 
  -9   6   6        0.77        0.78      3.70 o 
  -8   6   6       83.84      103.90     10.79 o 
  -7   6   6       83.64       96.09     18.07 o 
  -6   6   6       35.98       27.80      4.81 o 
  -5   6   6        1.73        2.04      0.86 o 
  -4   6   6       31.60       25.79      2.09 o 
  -3   6   6       81.93       84.07      6.62 o 
  -2   6   6      105.43      103.36      6.82 o 
  -1   6   6      211.06      212.30      6.68 o 
   0   6   6       62.59       64.52      3.78 o 
   1   6   6       13.81       18.92      2.35 o 
   2   6   6      168.95      176.24      8.44 o 
   3   6   6      172.96      164.52     11.65 o 
   4   6   6       94.72       95.87     13.39 o 
   5   6   6       24.08       32.03      8.22 o 
   6   6   6       25.59       25.93      8.08 o 
   7   6   6       13.50       13.86      5.85 o 
   8   6   6       50.94       57.01     12.66 o 
   9   6   6       15.71       14.29      7.22 o 
  10   6   6        0.85        1.88      1.32 o 
 -10   7   6        1.40        2.50      1.31 o 
  -9   7   6        0.44       -0.09      0.84 o 
  -8   7   6        3.73        6.53      2.91 o 
  -7   7   6        3.56       -1.22      5.78 o 
  -6   7   6       20.91       26.26      4.88 o 
  -5   7   6      134.03      132.16     10.46 o 
  -4   7   6      115.76      106.56      8.68 o 
  -3   7   6      100.35       99.19      7.82 o 
  -2   7   6       30.33       29.20      3.94 o 
  -1   7   6        5.14        3.19      1.42 o 
   0   7   6      233.32      255.87      7.95 o 
   1   7   6      867.80      810.35     22.50 o 
   2   7   6      439.71      442.87     19.32 o 
   3   7   6       56.94       63.31      7.60 o 
   4   7   6       46.46       40.00      9.22 o 
   5   7   6       41.83       41.69      9.73 o 
   6   7   6      143.69      155.58     19.54 o 
   7   7   6        6.79        3.11      2.24 o 
   8   7   6        1.14       -0.24      3.88 o 
   9   7   6        6.15        8.75      5.91 o 
  -9   8   6        5.99        2.36      2.17 o 
  -8   8   6       90.16      110.19     11.58 o 
  -7   8   6       59.18       59.92      8.19 o 
  -6   8   6       43.08       49.10      6.91 o 
  -5   8   6       17.95       29.63      9.05 o 
  -4   8   6      349.13      345.86     16.34 o 
  -3   8   6      259.69      243.70     13.13 o 
  -2   8   6       67.29       53.33      5.71 o 
  -1   8   6      269.79      258.26     12.71 o 
   0   8   6      312.76      339.86     12.75 o 
   1   8   6      273.56      261.00     15.39 o 
   2   8   6      117.28       84.65     15.33 o 
   3   8   6      516.61      435.01     81.15 o 
   4   8   6        2.85        5.45      2.74 o 
   5   8   6       79.40       85.88     14.39 o 
   6   8   6        4.24        6.95      2.93 o 
   7   8   6       14.24       17.51      6.77 o 
   8   8   6        9.85       13.86      7.00 o 
   9   8   6        0.00       -0.72      1.40 o 
  -9   9   6        9.37       27.40     10.34 o 
  -8   9   6        3.95        1.51      2.27 o 
  -7   9   6        6.60        1.55      2.80 o 
  -6   9   6        0.78        2.14      2.31 o 
  -5   9   6       68.52       77.92      8.66 o 
  -4   9   6       20.04       16.22      3.57 o 
  -3   9   6      218.18      210.72     12.88 o 
  -2   9   6      370.90      382.36     16.85 o 
  -1   9   6       83.22       89.33      8.02 o 
   0   9   6       73.78       80.57      7.75 o 
   1   9   6        3.42        0.72      1.11 o 
   2   9   6        0.31        0.47      1.06 o 
   3   9   6       30.94       32.20      5.93 o 
   4   9   6      121.16      104.90     16.36 o 
   5   9   6       77.91       87.57     15.46 o 
   6   9   6       23.70       23.64      8.74 o 
   7   9   6        7.72        2.98      2.73 o 
   8   9   6        0.19       -4.22      4.93 o 
  -8  10   6       19.47       20.63      8.10 o 
  -7  10   6       13.00       27.95     10.80 o 
  -6  10   6        7.26        6.94      4.29 o 
  -5  10   6       16.68       20.34      4.52 o 
  -4  10   6        9.39        5.40      1.88 o 
  -3  10   6       76.66       80.69      8.40 o 
  -2  10   6        1.76        1.00      4.07 o 
  -1  10   6      160.56      179.93     12.09 o 
   0  10   6       48.59       54.81      7.51 o 
   1  10   6      136.76      135.47     11.96 o 
   2  10   6       14.74        9.64      3.25 o 
   3  10   6       13.91       11.51      3.63 o 
   4  10   6       46.27       50.68     12.09 o 
   5  10   6       32.44       45.45     11.33 o 
   6  10   6        0.33       -2.59      2.59 o 
   7  10   6        7.32       -1.48      2.05 o 
  -7  11   6        0.23        6.09      4.93 o 
  -6  11   6        8.28       17.80      7.68 o 
  -5  11   6        0.21        6.02      5.40 o 
  -4  11   6        4.17        2.70      2.35 o 
  -3  11   6       39.10       38.48      9.88 o 
  -2  11   6       41.63       36.69      9.37 o 
  -1  11   6       30.09       34.52      4.72 o 
   0  11   6        1.97        2.88      5.13 o 
   1  11   6       52.51       62.94      6.43 o 
   2  11   6      157.51      160.07     16.75 o 
   3  11   6       51.90       49.65      7.47 o 
   4  11   6       82.29       91.24     16.40 o 
   5  11   6       12.91       25.69      8.98 o 
   6  11   6        7.75        7.55      5.12 o 
  -5  12   6       46.78       65.94     13.89 o 
  -4  12   6        4.91        1.59      3.65 o 
  -3  12   6       22.80       24.50      7.89 o 
  -2  12   6        2.91       -0.33      2.67 o 
  -1  12   6        6.75        8.12      3.59 o 
   0  12   6       24.98       25.31      5.40 o 
   1  12   6        1.96        1.56      1.19 o 
   2  12   6       14.22       14.01      6.35 o 
   3  12   6        7.42        8.73      5.24 o 
   4  12   6       10.18        7.18      4.66 o 
   5  12   6       49.41       31.60     10.95 o 
  -4  13   6        4.06        1.42      1.13 o 
  -3  13   6       11.28       15.35      6.29 o 
  -2  13   6       18.73       26.24      6.10 o 
  -1  13   6       47.96       58.63     14.16 o 
   0  13   6       18.11       18.83      7.77 o 
   1  13   6       27.18       26.64      9.20 o 
   2  13   6       14.79       14.43      7.08 o 
   3  13   6        6.71        8.24      4.94 o 
 -11   0   7       55.36       50.50     12.15 o 
 -10   0   7       51.88       45.01     11.04 o 
  -9   0   7       57.19       62.98     11.77 o 
  -8   0   7      109.01      119.85     15.69 o 
  -7   0   7      296.03      319.28     24.05 o 
  -6   0   7        1.54        1.10      1.78 o 
  -5   0   7      524.57      462.19     25.92 o 
  -4   0   7        6.35        5.78      2.04 o 
  -3   0   7      177.30      181.52      7.40 o 
  -2   0   7     2577.00     2683.49     37.82 o 
  -1   0   7      531.13      567.61     17.44 o 
   0   0   7      234.16      236.99      8.88 o 
   1   0   7      267.71      309.95      8.49 o 
   2   0   7       46.64       39.64      3.83 o 
   3   0   7        0.14        1.71      1.67 o 
   4   0   7       69.38       66.40      8.76 o 
   5   0   7        0.34        0.38      1.14 o 
   6   0   7        7.04        4.64      2.26 o 
   7   0   7      107.96      108.98     14.20 o 
   8   0   7       10.46        7.02      3.91 o 
   9   0   7        1.17       -0.78      0.78 o 
  10   0   7        3.74        3.51      1.94 o 
  11   0   7       12.21       19.99      8.72 o 
 -11   1   7       19.87       26.35      6.69 o 
 -10   1   7       13.34       18.52      5.24 o 
  -9   1   7        7.19        8.81      3.19 o 
  -8   1   7       99.13       96.96     10.15 o 
  -7   1   7      436.97      454.38     20.32 o 
  -6   1   7      558.16      586.49     21.82 o 
  -5   1   7      273.81      288.06     14.47 o 
  -4   1   7      107.03      103.45      6.75 o 
  -3   1   7      420.84      396.67      7.68 o 
  -2   1   7      470.15      458.74      9.24 o 
  -1   1   7      114.83      122.97      4.31 o 
   0   1   7      592.38      605.79      8.82 o 
   1   1   7      396.40      385.68      6.79 o 
   2   1   7      863.62      851.35     12.56 o 
   3   1   7      123.90      109.20      7.24 o 
   4   1   7       55.26       49.12      5.36 o 
   5   1   7       36.82       35.12      4.90 o 
   6   1   7      513.49      523.22     20.73 o 
   7   1   7        4.35        5.42      1.71 o 
   8   1   7       27.01       28.76      5.49 o 
   9   1   7        1.40       -1.52      1.52 o 
  10   1   7        1.35       -0.85      2.42 o 
  11   1   7        2.17        1.42      2.44 o 
 -11   2   7        1.27        0.77      1.41 o 
 -10   2   7       25.53       23.82      4.31 o 
  -9   2   7       55.51       49.66      6.70 o 
  -8   2   7       59.81       53.58      6.03 o 
  -7   2   7      204.61      219.59     11.08 o 
  -6   2   7      210.96      216.10     10.23 o 
  -5   2   7       97.90       89.28      6.74 o 
  -4   2   7       93.28       89.64      5.42 o 
  -3   2   7      109.52      108.41      5.34 o 
  -2   2   7      352.82      352.48      6.62 o 
  -1   2   7      929.43      964.42     15.87 o 
   0   2   7      709.48      749.73     14.00 o 
   1   2   7      510.87      580.84     11.65 o 
   2   2   7      407.20      429.68     17.12 o 
   3   2   7     1069.39     1092.89     16.57 o 
   4   2   7       92.42      103.03      6.63 o 
   5   2   7      415.17      408.31     14.10 o 
   6   2   7        7.63        7.89      2.22 o 
   7   2   7      118.60      114.31      8.45 o 
   8   2   7        0.90        0.79      1.04 o 
   9   2   7       21.74       12.52      3.13 o 
  10   2   7        6.08        2.36      5.62 o 
  11   2   7        0.40        1.60      1.77 o 
 -11   3   7       14.38       16.01      4.37 o 
 -10   3   7        3.60        1.84      1.91 o 
  -9   3   7        9.50        8.59      2.66 o 
  -8   3   7       52.46       55.75      5.97 o 
  -7   3   7      455.70      471.65     16.22 o 
  -6   3   7       66.21       70.84      5.84 o 
  -5   3   7       68.14       74.05      5.88 o 
  -4   3   7      182.35      184.22      6.44 o 
  -3   3   7      113.71      114.95      3.94 o 
  -2   3   7      150.00      145.96      6.74 o 
  -1   3   7       55.84       62.60      4.45 o 
   0   3   7      121.20      109.44      5.56 o 
   1   3   7        3.00        3.24      1.63 o 
   2   3   7      183.60      170.54      8.87 o 
   3   3   7      105.35      120.91      5.52 o 
   4   3   7      199.71      217.85      9.86 o 
   5   3   7       83.14       84.66      6.56 o 
   6   3   7        7.10        5.65      1.80 o 
   7   3   7      493.49      524.39     18.52 o 
   8   3   7       10.06       14.79      3.54 o 
   9   3   7       28.11       33.42      5.10 o 
  10   3   7       11.67       20.27      5.66 o 
  11   3   7        2.61        0.36      1.39 o 
 -11   4   7        1.59        2.38      2.52 o 
 -10   4   7        4.22       -0.33      2.90 o 
  -9   4   7        1.85        2.24      1.04 o 
  -8   4   7       80.70       79.11      7.02 o 
  -7   4   7        8.47        8.39      2.29 o 
  -6   4   7       21.85       21.36      2.23 o 
  -5   4   7      178.61      177.13      8.24 o 
  -4   4   7       77.88       81.87      4.20 o 
  -3   4   7       96.49      106.10      3.73 o 
  -2   4   7      556.80      513.69     19.10 o 
  -1   4   7      205.12      205.69     10.09 o 
   0   4   7       76.41       85.41      5.68 o 
   1   4   7      106.65      114.71      4.82 o 
   2   4   7       48.36       54.45      3.81 o 
   3   4   7      159.80      170.02      8.22 o 
   4   4   7       48.80       46.06      6.13 o 
   5   4   7       90.57       81.05      8.19 o 
   6   4   7       61.75       62.25      7.04 o 
   7   4   7      134.32      134.73      9.44 o 
   8   4   7        2.62        4.86      2.40 o 
   9   4   7       17.28       16.84      4.53 o 
  10   4   7        0.59       -0.11      0.93 o 
 -10   5   7        3.97        2.61      3.88 o 
  -9   5   7       17.74       21.40      5.08 o 
  -8   5   7       28.51       31.05      5.77 o 
  -7   5   7       23.85       20.18      3.83 o 
  -6   5   7       21.56       18.58      2.81 o 
  -5   5   7       41.64       37.38      3.70 o 
  -4   5   7       92.41       97.79      4.59 o 
  -3   5   7       80.05       70.21      4.11 o 
  -2   5   7       15.16       16.01      1.73 o 
  -1   5   7       18.65       16.85      1.94 o 
   0   5   7      144.10      132.36      3.68 o 
   1   5   7      244.59      268.15      8.64 o 
   2   5   7     1021.88     1024.80     19.18 o 
   3   5   7       18.56       15.69      6.07 o 
   4   5   7        7.93       17.11      5.67 o 
   5   5   7      160.26      165.79     12.53 o 
   6   5   7       50.49       40.23      6.18 o 
   7   5   7       63.61       70.48     13.00 o 
   8   5   7        1.08        3.74      2.77 o 
   9   5   7       10.27        8.79      4.47 o 
  10   5   7        1.56        9.08      6.45 o 
 -10   6   7       11.94        8.52      3.97 o 
  -9   6   7        3.05        3.91      3.14 o 
  -8   6   7        6.79        9.49      4.26 o 
  -7   6   7       66.70       63.06      9.01 o 
  -6   6   7        0.46       -0.08      0.90 o 
  -5   6   7       31.54       37.26      3.40 o 
  -4   6   7       57.86       50.52      4.58 o 
  -3   6   7      100.17      100.06      6.95 o 
  -2   6   7       36.77       39.20      2.83 o 
  -1   6   7        7.67        7.64      1.52 o 
   0   6   7      424.07      429.18      8.01 o 
   1   6   7      415.77      436.93     12.23 o 
   2   6   7      449.72      463.29     13.69 o 
   3   6   7       66.49       65.85      7.63 o 
   4   6   7      169.88      162.01     18.09 o 
   5   6   7       58.71       51.38     10.35 o 
   6   6   7       54.52       47.82     10.54 o 
   7   6   7        0.33       -3.44      3.88 o 
   8   6   7       23.64       26.86      8.85 o 
   9   6   7        2.59        3.11      1.27 o 
  10   6   7       13.37       12.75      5.50 o 
 -10   7   7        2.41       -4.64      4.64 o 
  -9   7   7       14.63       22.30      7.91 o 
  -8   7   7        6.77        6.42      6.15 o 
  -7   7   7      146.23      147.46     12.44 o 
  -6   7   7       80.49       83.69      9.92 o 
  -5   7   7        4.91        6.52      2.55 o 
  -4   7   7      156.66      142.51      9.78 o 
  -3   7   7       27.85       31.49      6.38 o 
  -2   7   7      339.60      371.56     13.67 o 
  -1   7   7      205.64      207.86      6.99 o 
   0   7   7       96.31       81.91      4.51 o 
   1   7   7        4.87        4.08      1.25 o 
   2   7   7       33.00       29.49      5.39 o 
   3   7   7       86.77       81.45      8.81 o 
   4   7   7       46.61       35.65      9.42 o 
   5   7   7       39.45       40.67      9.62 o 
   6   7   7       37.24       44.31     10.90 o 
   7   7   7        9.01       14.41      5.45 o 
   8   7   7        8.22        3.13      3.10 o 
   9   7   7        2.66       -0.45      2.57 o 
  -9   8   7        6.04        3.81      2.43 o 
  -8   8   7        5.42        5.27      3.38 o 
  -7   8   7       23.79       30.05      9.00 o 
  -6   8   7       17.44       12.07      3.36 o 
  -5   8   7       14.59       17.60      3.92 o 
  -4   8   7      126.59      115.95     13.70 o 
  -3   8   7       81.49       91.80      7.70 o 
  -2   8   7      468.95      468.36     16.79 o 
  -1   8   7      149.27      139.64     19.92 o 
   0   8   7      206.74      211.10      9.89 o 
   1   8   7       88.29       94.12      9.58 o 
   2   8   7      185.49      190.37     13.83 o 
   3   8   7      117.01      122.39     11.20 o 
   4   8   7       20.52       15.94      6.40 o 
   5   8   7       11.67        6.35      3.77 o 
   6   8   7       15.69       10.16      5.41 o 
   7   8   7       14.82       21.70      7.87 o 
   8   8   7        3.31        0.07      0.69 o 
   9   8   7       10.57        5.46      4.40 o 
  -8   9   7       26.51       50.92     13.35 o 
  -7   9   7       51.75       45.95     11.75 o 
  -6   9   7       30.88       32.03      9.41 o 
  -5   9   7       29.15       44.19     10.80 o 
  -4   9   7        5.95        8.41      3.88 o 
  -3   9   7       89.39       64.58      9.88 o 
  -2   9   7       57.20       59.71      6.58 o 
  -1   9   7      197.12      190.48     11.48 o 
   0   9   7      131.89      132.44      8.40 o 
   1   9   7      161.22      158.71     13.01 o 
   2   9   7      184.96      180.00     13.84 o 
   3   9   7       24.07       26.59      5.27 o 
   4   9   7       17.62       17.33      6.93 o 
   5   9   7       38.38       46.72     11.96 o 
   6   9   7        8.91        9.69      5.77 o 
   7   9   7        2.48        1.05      0.76 o 
   8   9   7        7.64        4.65      2.84 o 
  -7  10   7        2.43       -1.40      1.52 o 
  -6  10   7       17.48       20.89      7.57 o 
  -5  10   7       21.73       20.23      7.25 o 
  -4  10   7       33.27       20.10      7.04 o 
  -3  10   7        2.97        1.99      2.41 o 
  -2  10   7      140.26      146.04     18.52 o 
  -1  10   7       24.00       24.13      5.32 o 
   0  10   7       66.08       75.59      9.28 o 
   1  10   7        6.72        6.57      4.23 o 
   2  10   7       30.70       34.79      8.24 o 
   3  10   7       67.98       67.69      8.93 o 
   4  10   7       22.75       19.61      7.30 o 
   5  10   7        6.02        5.88      4.99 o 
   6  10   7        3.16        2.71      3.09 o 
   7  10   7        3.00        2.38      1.35 o 
  -6  11   7        4.29        5.77      4.83 o 
  -5  11   7        4.48        6.35      4.87 o 
  -4  11   7        2.44        4.92      5.13 o 
  -3  11   7       14.06       17.55      6.89 o 
  -2  11   7       82.00      105.65     16.34 o 
  -1  11   7       16.05       20.50      5.09 o 
   0  11   7       14.76       18.37      4.71 o 
   1  11   7        6.57       11.52      4.05 o 
   2  11   7      100.16      113.03     11.77 o 
   3  11   7       10.67       13.71      4.08 o 
   4  11   7       16.49       10.28      5.70 o 
   5  11   7       21.83       31.24     10.44 o 
   6  11   7       13.62        1.39      2.71 o 
  -5  12   7       31.68       39.06     11.12 o 
  -4  12   7        6.40        9.32      5.03 o 
  -3  12   7       28.99       31.19      9.48 o 
  -2  12   7        2.42        7.05      5.07 o 
  -1  12   7       13.86       21.33      5.35 o 
   0  12   7        8.46        5.67      2.75 o 
   1  12   7        6.57        5.53      4.47 o 
   2  12   7        9.07       14.09      6.96 o 
   3  12   7        9.46       13.55      7.35 o 
   4  12   7        6.65       -0.50      3.51 o 
   5  12   7        6.07        3.29      2.19 o 
  -3  13   7       13.02        9.36      5.12 o 
  -2  13   7       24.35       27.00      6.60 o 
  -1  13   7        3.74        5.61      3.06 o 
   0  13   7        5.84        3.80      0.69 o 
   1  13   7        5.92        0.50      3.26 o 
   2  13   7       14.80       21.33      8.64 o 
 -11   0   8       79.77      103.91     17.69 o 
 -10   0   8       10.71       10.84      5.18 o 
  -9   0   8        2.73        0.97      2.78 o 
  -8   0   8        0.54        1.79      1.29 o 
  -7   0   8        0.07       -3.32      4.58 o 
  -6   0   8        5.76        3.84      1.99 o 
  -5   0   8      227.57      229.70     18.83 o 
  -4   0   8      177.44      173.50     10.08 o 
  -3   0   8      707.76      723.54     15.53 o 
  -2   0   8       43.73       50.86      5.56 o 
  -1   0   8       16.27       13.84      2.63 o 
   0   0   8        9.09        8.82      2.62 o 
   1   0   8       98.98       87.34      6.03 o 
   2   0   8        1.75        1.30      0.59 o 
   3   0   8     1338.04     1427.93     37.95 o 
   4   0   8       13.22       12.84      3.79 o 
   5   0   8       70.46       69.36     10.19 o 
   6   0   8       71.15       64.28     10.43 o 
   7   0   8      234.14      250.48     22.16 o 
   8   0   8       25.00       40.57      9.71 o 
   9   0   8        5.98        7.83      5.59 o 
  10   0   8        0.92       -1.37      3.48 o 
 -11   1   8        8.15       19.39      8.95 o 
 -10   1   8        0.74        1.99      2.21 o 
  -9   1   8        8.76        9.99      3.12 o 
  -8   1   8        0.09       -2.47      2.47 o 
  -7   1   8      159.13      145.99     11.59 o 
  -6   1   8      133.43      138.76     11.10 o 
  -5   1   8       49.21       39.83      4.05 o 
  -4   1   8      160.41      172.38      6.83 o 
  -3   1   8      213.68      189.50      6.13 o 
  -2   1   8      394.89      391.76      8.95 o 
  -1   1   8       45.87       37.87      4.01 o 
   0   1   8     1100.36     1199.73     13.36 o 
   1   1   8      472.73      456.34     27.46 o 
   2   1   8      276.44      284.48      9.46 o 
   3   1   8      156.23      161.96      8.96 o 
   4   1   8        5.02        2.13      1.53 o 
   5   1   8       26.31       25.80      4.90 o 
   6   1   8       44.08       48.99      6.44 o 
   7   1   8       97.65      101.02      9.89 o 
   8   1   8       22.09       16.69      4.30 o 
   9   1   8       10.32        5.29      4.24 o 
  10   1   8        9.28       14.96      4.58 o 
 -11   2   8       26.91       36.20      7.44 o 
 -10   2   8       12.02        7.74      2.81 o 
  -9   2   8        2.49       -0.05      1.05 o 
  -8   2   8       12.36       11.71      3.58 o 
  -7   2   8      274.05      300.26     16.91 o 
  -6   2   8      143.38      142.09     10.95 o 
  -5   2   8      130.22      132.31     15.63 o 
  -4   2   8       23.32       24.89      2.80 o 
  -3   2   8       45.53       48.29      3.57 o 
  -2   2   8      309.53      291.76      9.41 o 
  -1   2   8      281.52      304.82     11.44 o 
   0   2   8       76.52       85.50      5.04 o 
   1   2   8       75.06       64.28      5.19 o 
   2   2   8      134.93      122.72      7.83 o 
   3   2   8       94.51       96.32      5.00 o 
   4   2   8       62.41       60.70      5.15 o 
   5   2   8       62.89       69.64      5.97 o 
   6   2   8      235.31      220.17     17.34 o 
   7   2   8       45.63       45.58      5.45 o 
   8   2   8       50.28       49.40      5.99 o 
   9   2   8       17.86       14.74      4.29 o 
  10   2   8        5.46        7.86      2.98 o 
 -11   3   8        4.05        4.90      1.70 o 
 -10   3   8        3.34        0.74      2.21 o 
  -9   3   8        3.78        4.10      1.68 o 
  -8   3   8       36.73       43.23      5.27 o 
  -7   3   8       69.11       59.41      5.83 o 
  -6   3   8       15.28       12.34      3.12 o 
  -5   3   8       88.96       77.33      6.83 o 
  -4   3   8      117.03      110.67      6.02 o 
  -3   3   8      284.55      282.31     15.43 o 
  -2   3   8      261.95      274.64     12.82 o 
  -1   3   8      191.84      203.09     10.69 o 
   0   3   8       37.94       35.22      4.04 o 
   1   3   8       45.24       47.81      2.84 o 
   2   3   8       11.63       13.35      1.44 o 
   3   3   8      201.52      225.59      7.77 o 
   4   3   8       58.29       55.59      5.09 o 
   5   3   8      153.29      147.16     12.92 o 
   6   3   8      163.99      151.31     17.49 o 
   7   3   8       82.88       89.84      7.92 o 
   8   3   8      117.53      124.55      9.68 o 
   9   3   8        5.40        8.36      2.85 o 
  10   3   8        1.93        4.09      3.03 o 
 -10   4   8        9.63        6.11      3.43 o 
  -9   4   8       13.57        9.92      3.01 o 
  -8   4   8        8.12        6.98      1.83 o 
  -7   4   8      231.96      238.96     11.49 o 
  -6   4   8      106.54      114.58      5.65 o 
  -5   4   8      131.84      145.31      7.58 o 
  -4   4   8      151.65      157.44      5.80 o 
  -3   4   8       42.35       38.23      2.73 o 
  -2   4   8      115.40      110.97      6.19 o 
  -1   4   8      304.32      297.02     22.16 o 
   0   4   8      163.15      168.64     11.04 o 
   1   4   8      126.38      119.00      5.94 o 
   2   4   8      162.28      157.70      7.33 o 
   3   4   8      156.92      156.89      8.01 o 
   4   4   8      358.38      355.35     17.67 o 
   5   4   8        4.00       -0.92      1.47 o 
   6   4   8        7.14        3.06      1.69 o 
   7   4   8       42.52       40.44      5.29 o 
   8   4   8       15.38       18.82      3.62 o 
   9   4   8        5.52        2.28      4.46 o 
  10   4   8        1.34       -0.53      4.04 o 
 -10   5   8        0.29        3.63      1.70 o 
  -9   5   8       11.65       13.29      4.01 o 
  -8   5   8        3.91        2.92      2.60 o 
  -7   5   8       23.09       29.65      5.11 o 
  -6   5   8       65.66       70.64      5.57 o 
  -5   5   8       13.98       11.87      2.14 o 
  -4   5   8       20.81       26.17      2.83 o 
  -3   5   8      104.09      104.13      4.25 o 
  -2   5   8       41.99       33.90      4.22 o 
  -1   5   8       37.19       37.19      4.55 o 
   0   5   8       93.02       99.98      9.02 o 
   1   5   8       45.76       56.80      3.77 o 
   2   5   8        2.67        7.54      2.60 o 
   3   5   8      562.84      555.27     18.74 o 
   4   5   8      259.41      282.43     16.60 o 
   5   5   8      137.89      143.91     12.06 o 
   6   5   8       43.20       58.12      7.74 o 
   7   5   8       20.38       29.93      8.38 o 
   8   5   8       20.85       16.69      4.63 o 
   9   5   8        5.17       17.64      8.31 o 
  10   5   8       15.64       19.21      7.90 o 
 -10   6   8        4.69        8.34      5.57 o 
  -9   6   8       16.96       21.75      7.99 o 
  -8   6   8       79.91      117.54     18.97 o 
  -7   6   8       60.42       60.81      7.73 o 
  -6   6   8       75.24       69.24      7.59 o 
  -5   6   8       57.78       63.04      8.86 o 
  -4   6   8        4.05        3.73      0.90 o 
  -3   6   8       87.85       92.22      6.10 o 
  -2   6   8      316.24      297.48     17.14 o 
  -1   6   8        5.14        6.15      0.71 o 
   0   6   8       59.07       58.40      2.73 o 
   1   6   8        5.26        4.08      1.02 o 
   2   6   8       13.19       13.26      4.59 o 
   3   6   8       14.19        9.78      2.96 o 
   4   6   8      180.36      194.82     20.09 o 
   5   6   8        5.26        3.79      3.70 o 
   6   6   8        4.73        3.70      2.82 o 
   7   6   8       38.34       38.35     10.03 o 
   8   6   8        7.95       12.36      5.27 o 
   9   6   8       14.68       16.75      7.26 o 
  -9   7   8        9.41        8.20      5.73 o 
  -8   7   8        8.61       23.77      8.63 o 
  -7   7   8       64.45       79.27     15.48 o 
  -6   7   8       43.23       45.42     10.99 o 
  -5   7   8        2.95        2.20      4.00 o 
  -4   7   8       57.49       58.40      5.94 o 
  -3   7   8       30.29       30.59      3.85 o 
  -2   7   8      132.69      134.45      7.34 o 
  -1   7   8       82.61       78.81      5.64 o 
   0   7   8       58.16       60.15      4.49 o 
   1   7   8      198.73      206.11     14.08 o 
   2   7   8       61.34       48.10      6.91 o 
   3   7   8      182.86      165.05     13.08 o 
   4   7   8       28.15       20.26      6.67 o 
   5   7   8       23.18       16.66      6.11 o 
   6   7   8        4.81        4.09      3.06 o 
   7   7   8       16.68       16.84      7.38 o 
   8   7   8       13.57       18.45      8.09 o 
   9   7   8        6.98        9.62      6.49 o 
  -9   8   8        4.36        3.57      3.08 o 
  -8   8   8       12.90       26.40      9.50 o 
  -7   8   8       14.08       27.40      9.36 o 
  -6   8   8       57.83       64.32     13.72 o 
  -5   8   8        2.62       12.58      5.56 o 
  -4   8   8        6.59       16.15      6.29 o 
  -3   8   8        8.90        6.81      3.04 o 
  -2   8   8       55.90       76.22     13.03 o 
  -1   8   8       30.05       33.20      8.76 o 
   0   8   8      167.78      178.58     13.78 o 
   1   8   8      172.25      182.67     13.84 o 
   2   8   8      193.33      180.22     13.85 o 
   3   8   8       21.65       19.52      5.27 o 
   4   8   8        4.61        3.13      3.32 o 
   5   8   8       31.39       22.64      7.65 o 
   6   8   8        1.81       -2.40      2.62 o 
   7   8   8        1.54       -3.56      4.41 o 
   8   8   8       16.85       20.81      8.99 o 
  -8   9   8       22.50       34.67     11.28 o 
  -7   9   8        7.06       13.36      7.05 o 
  -6   9   8       13.03        7.90      4.93 o 
  -5   9   8        8.27       12.34      4.61 o 
  -4   9   8       45.91       44.51     10.59 o 
  -3   9   8       12.64        6.38      3.97 o 
  -2   9   8       18.57       13.81      5.14 o 
  -1   9   8       31.53       35.85      6.47 o 
   0   9   8       24.29       25.93      5.40 o 
   1   9   8       53.55       47.26      7.46 o 
   2   9   8        5.49        5.84      1.99 o 
   3   9   8      116.82      105.52     11.29 o 
   4   9   8       32.85       30.65      8.64 o 
   5   9   8       19.73       15.40      6.42 o 
   6   9   8        4.06       11.04      5.67 o 
   7   9   8        0.67        2.67      4.33 o 
  -7  10   8       10.03       21.82      8.01 o 
  -6  10   8        1.97        7.95      4.59 o 
  -5  10   8        5.20        1.12      1.58 o 
  -4  10   8        6.75        9.99      4.46 o 
  -3  10   8        3.34        3.24      1.92 o 
  -2  10   8       82.71       81.14     14.53 o 
  -1  10   8      101.29      102.92     11.54 o 
   0  10   8        5.68        7.31      2.15 o 
   1  10   8       22.77       28.27      9.80 o 
   2  10   8       59.84       72.33      9.19 o 
   3  10   8        2.08       -0.01      4.83 o 
   4  10   8       10.23        3.76      5.30 o 
   5  10   8        1.72        3.55      3.53 o 
   6  10   8        3.64        6.87      4.72 o 
  -6  11   8       13.26       19.53      8.07 o 
  -5  11   8       18.71       17.45      6.86 o 
  -4  11   8        2.53       -0.07      4.12 o 
  -3  11   8        3.00        1.43      2.34 o 
  -2  11   8       32.07       50.83     11.62 o 
  -1  11   8        9.04       10.27      3.61 o 
   0  11   8        6.83        5.34      2.58 o 
   1  11   8        3.17        6.48      3.84 o 
   2  11   8       17.98       20.33      5.20 o 
   3  11   8        8.18        1.24      3.31 o 
   4  11   8        4.25        8.63      6.34 o 
   5  11   8        4.45        7.42      4.62 o 
  -4  12   8       27.79       28.18      9.10 o 
  -3  12   8       17.10       21.25      6.57 o 
  -2  12   8       55.55       68.82     10.25 o 
  -1  12   8       17.62       14.38      4.46 o 
   0  12   8        9.11        4.31      1.49 o 
   1  12   8        5.04        2.71      2.16 o 
   2  12   8       19.89       15.72      4.61 o 
   3  12   8        1.43        4.52      3.39 o 
   4  12   8        1.29        3.77      3.59 o 
  -1  13   8        8.51        6.57      4.94 o 
   0  13   8        0.67       -1.63      2.49 o 
   1  13   8       13.17       14.74      6.97 o 
 -11   0   9        5.89        3.81      3.53 o 
 -10   0   9        0.68        0.53      0.92 o 
  -9   0   9        0.00       -3.07      4.22 o 
  -8   0   9       33.05       39.28      9.05 o 
  -7   0   9        1.06        5.52      3.81 o 
  -6   0   9       36.31       21.08      6.13 o 
  -5   0   9       11.69       11.64      3.91 o 
  -4   0   9       22.03       24.59      4.00 o 
  -3   0   9       11.46       10.23      1.91 o 
  -2   0   9      155.16      182.03     11.38 o 
  -1   0   9        0.58        0.11      0.78 o 
   0   0   9       47.14       59.44      9.33 o 
   1   0   9        5.15        4.39      1.54 o 
   2   0   9       37.84       43.79      4.31 o 
   3   0   9        0.88        2.59      2.23 o 
   4   0   9      142.22      113.36     11.97 o 
   5   0   9        4.78        4.39      1.79 o 
   6   0   9       45.10       55.67      9.71 o 
   7   0   9      291.88      334.76     26.00 o 
   8   0   9      210.17      236.82     23.58 o 
   9   0   9       21.09       23.97      8.24 o 
  10   0   9        4.08        3.80      3.49 o 
 -11   1   9        1.72       -2.00      2.60 o 
 -10   1   9        3.96        0.50      1.72 o 
  -9   1   9       14.63       11.35      3.40 o 
  -8   1   9        1.50       -0.40      1.66 o 
  -7   1   9       49.22       44.94      6.65 o 
  -6   1   9      119.40      115.41     10.24 o 
  -5   1   9       11.28       11.44      2.19 o 
  -4   1   9       57.81       53.05      3.88 o 
  -3   1   9      195.18      195.18      6.49 o 
  -2   1   9       60.09       65.53      3.82 o 
  -1   1   9      158.87      141.58     14.70 o 
   0   1   9      403.53      358.21     31.81 o 
   1   1   9       23.21       26.68      2.27 o 
   2   1   9      223.85      212.90     13.08 o 
   3   1   9        4.23        2.86      1.15 o 
   4   1   9      162.20      162.23     17.78 o 
   5   1   9      114.75       99.08     15.76 o 
   6   1   9       89.05      100.41      9.29 o 
   7   1   9       95.10       98.57     10.06 o 
   8   1   9       21.40       20.47      4.13 o 
   9   1   9        7.40        9.28      2.73 o 
  10   1   9       11.00        9.82      4.28 o 
 -10   2   9        6.57        6.33      3.46 o 
  -9   2   9        1.40        3.05      3.36 o 
  -8   2   9        3.89        1.81      1.07 o 
  -7   2   9       20.77       24.11      4.79 o 
  -6   2   9      100.00       92.33      9.17 o 
  -5   2   9      223.71      213.26      9.87 o 
  -4   2   9      125.03      109.73      5.46 o 
  -3   2   9        4.85        4.12      1.09 o 
  -2   2   9      378.67      408.71     13.83 o 
  -1   2   9      313.35      335.04     10.76 o 
   0   2   9       14.89       11.11      1.78 o 
   1   2   9      141.66      120.03     15.75 o 
   2   2   9       40.83       40.63      2.75 o 
   3   2   9       81.20       92.82      5.02 o 
   4   2   9        8.16        7.91      1.65 o 
   5   2   9       68.96       55.07      7.39 o 
   6   2   9       13.72       14.04      2.98 o 
   7   2   9       65.53       60.91      6.45 o 
   8   2   9       74.36       88.36      8.21 o 
   9   2   9       20.37       21.04      4.23 o 
  10   2   9        3.07        6.49      1.80 o 
 -10   3   9        3.94        6.20      5.43 o 
  -9   3   9       31.22       33.24      6.62 o 
  -8   3   9        0.24        1.14      2.40 o 
  -7   3   9      155.57      161.68     12.58 o 
  -6   3   9      288.11      250.49     34.80 o 
  -5   3   9      194.54      188.25      9.16 o 
  -4   3   9      116.46      110.13      6.01 o 
  -3   3   9      140.80      141.98      5.84 o 
  -2   3   9       61.69       75.80      7.32 o 
  -1   3   9       88.71       84.46      6.42 o 
   0   3   9      741.64      790.57     19.77 o 
   1   3   9      563.35      586.48     17.49 o 
   2   3   9      170.15      167.31     13.34 o 
   3   3   9       43.05       39.70      3.29 o 
   4   3   9        9.58        5.94      3.06 o 
   5   3   9       94.20       83.60      9.44 o 
   6   3   9      197.13      198.63     11.24 o 
   7   3   9      110.87      111.24      8.89 o 
   8   3   9        9.09       13.19      2.84 o 
   9   3   9       12.53       17.29      3.91 o 
  10   3   9       12.91       14.66      5.78 o 
 -10   4   9       26.91       43.34     12.22 o 
  -9   4   9        1.37        0.84      1.87 o 
  -8   4   9       11.34        7.34      2.71 o 
  -7   4   9       76.41       63.88      5.97 o 
  -6   4   9      114.20      102.37      7.02 o 
  -5   4   9       32.57       31.21      4.90 o 
  -4   4   9       54.40       53.87      6.26 o 
  -3   4   9      101.49      104.63      8.49 o 
  -2   4   9        6.55        8.65      2.69 o 
  -1   4   9      187.09      183.29     18.32 o 
   0   4   9       96.54      107.52      7.56 o 
   1   4   9      325.98      365.97     14.33 o 
   2   4   9       53.26       54.62      3.90 o 
   3   4   9       83.41       84.25      9.13 o 
   4   4   9      104.59      101.82      9.96 o 
   5   4   9       17.36       17.88      2.92 o 
   6   4   9       60.66       52.83      5.80 o 
   7   4   9       16.11       20.37      3.54 o 
   8   4   9        5.88        8.10      2.73 o 
   9   4   9        3.85        1.25      2.49 o 
 -10   5   9        6.77       17.56      8.30 o 
  -9   5   9       59.85       68.89     15.01 o 
  -8   5   9       13.89       13.95      5.48 o 
  -7   5   9        8.97        9.56      4.83 o 
  -6   5   9       56.66       47.53     14.24 o 
  -5   5   9       66.93       60.75      4.78 o 
  -4   5   9       90.67       76.79      4.77 o 
  -3   5   9        9.80       10.60      2.78 o 
  -2   5   9      325.21      329.49     25.75 o 
  -1   5   9       63.33       62.80     10.86 o 
   0   5   9       88.11       99.83      9.23 o 
   1   5   9       31.30       38.66      6.07 o 
   2   5   9      207.00      186.41     13.15 o 
   3   5   9      589.58      614.97     20.16 o 
   4   5   9       26.69       39.41      6.57 o 
   5   5   9       58.79       63.35      8.01 o 
   6   5   9        3.83        4.38      1.33 o 
   7   5   9        5.03        5.24      2.58 o 
   8   5   9        5.08        2.41      4.12 o 
   9   5   9        8.08        8.82      5.76 o 
  -9   6   9        1.25        0.63      3.25 o 
  -8   6   9       14.52       31.23      9.54 o 
  -7   6   9       14.60       20.39      8.51 o 
  -6   6   9      139.68      154.33     20.53 o 
  -5   6   9       61.28       69.78     13.21 o 
  -4   6   9       12.73       24.91      7.36 o 
  -3   6   9        9.00        6.75      5.04 o 
  -2   6   9       63.16       57.82     10.75 o 
  -1   6   9      123.38      136.74     16.86 o 
   0   6   9       34.76       29.49      5.34 o 
   1   6   9       12.09       16.55      2.00 o 
   2   6   9       31.78       28.38      5.40 o 
   3   6   9      107.26      110.99     10.84 o 
   4   6   9      434.11      515.11     33.75 o 
   5   6   9      178.48      187.53     20.79 o 
   6   6   9       59.92       71.38     13.10 o 
   7   6   9       15.05       12.76      5.51 o 
   8   6   9        5.08        6.76      4.01 o 
   9   6   9        6.40        4.26      1.85 o 
  -9   7   9        4.22        8.56      6.28 o 
  -8   7   9       32.47       43.65     12.41 o 
  -7   7   9       20.35       20.30      7.99 o 
  -6   7   9        0.68       -1.63      1.63 o 
  -5   7   9       56.31       82.25     14.72 o 
  -4   7   9       24.78       30.95      8.06 o 
  -3   7   9       91.49      106.00     15.64 o 
  -2   7   9      107.11      100.51     14.66 o 
  -1   7   9      188.18      175.84     13.55 o 
   0   7   9       46.38       57.20      7.73 o 
   1   7   9       20.67       25.39      4.74 o 
   2   7   9       49.47       50.93      7.25 o 
   3   7   9       83.15       73.10      9.03 o 
   4   7   9       41.72       56.66     11.48 o 
   5   7   9       11.19        8.02      4.98 o 
   6   7   9        8.05       12.43      6.01 o 
   7   7   9        8.71       10.31      4.98 o 
   8   7   9        0.95       -5.35      5.68 o 
  -8   8   9       26.91       21.08      8.52 o 
  -7   8   9        9.11       18.51      7.42 o 
  -6   8   9        1.52        5.97      5.18 o 
  -5   8   9       40.68       49.94     11.61 o 
  -4   8   9       33.24       33.07      8.92 o 
  -3   8   9        0.69        4.58      2.72 o 
  -2   8   9      178.21      169.65     19.98 o 
  -1   8   9       69.24       80.07      9.45 o 
   0   8   9        4.54        7.02      5.14 o 
   1   8   9       57.66       50.06     11.00 o 
   2   8   9       52.71       48.29      7.65 o 
   3   8   9       17.33       16.13      3.92 o 
   4   8   9      104.41      109.89     17.07 o 
   5   8   9        8.43       10.71      5.66 o 
   6   8   9       28.12       34.52      9.87 o 
   7   8   9        9.46       19.90      8.00 o 
   8   8   9        0.21       -4.72      4.72 o 
  -7   9   9       12.41       29.03     10.03 o 
  -6   9   9       11.98       10.00      6.11 o 
  -5   9   9        1.74        0.26      3.79 o 
  -4   9   9        1.49       10.43      6.13 o 
  -3   9   9       30.79       28.99      8.19 o 
  -2   9   9       21.64       30.31      8.27 o 
  -1   9   9       62.62       70.03      9.28 o 
   0   9   9       31.93       32.51      6.49 o 
   1   9   9        6.26       10.72      3.35 o 
   2   9   9       16.02       20.13      5.04 o 
   3   9   9       13.27       10.79      3.58 o 
   4   9   9       21.69       21.22      7.24 o 
   5   9   9       32.18       38.81     10.58 o 
   6   9   9        9.19        9.11      4.93 o 
   7   9   9        0.46        4.01      1.94 o 
  -6  10   9        4.93        3.85      2.46 o 
  -5  10   9       14.79       17.57      7.20 o 
  -4  10   9        3.01        7.18      4.18 o 
  -3  10   9        9.91        2.10      3.33 o 
  -2  10   9       20.64       45.46     10.87 o 
  -1  10   9       30.77       36.35      6.94 o 
   0  10   9        0.15       -1.22      1.22 o 
   1  10   9        0.75       -0.81      4.22 o 
   2  10   9        7.22        6.21      3.69 o 
   3  10   9       12.41       17.24      4.89 o 
   4  10   9        7.77       18.92      8.30 o 
   5  10   9        0.75       -0.90      1.67 o 
   6  10   9        1.42       -3.90      3.90 o 
  -5  11   9        3.12       -0.95      2.01 o 
  -4  11   9       10.77        9.88      5.55 o 
  -3  11   9        9.14        8.19      4.75 o 
  -2  11   9       19.43       20.44      5.22 o 
  -1  11   9        2.02        0.60      4.41 o 
   0  11   9       12.36       13.20      4.48 o 
   1  11   9        2.03        2.24      0.63 o 
   2  11   9       57.27       67.19      9.71 o 
   3  11   9        0.21       -0.26      3.70 o 
   4  11   9        1.03        6.47      4.51 o 
   5  11   9        0.93       10.28      6.16 o 
  -3  12   9        2.18        0.53      2.73 o 
  -2  12   9        0.34       -2.26      2.26 o 
  -1  12   9       14.30       17.14      5.03 o 
   0  12   9        3.13       -2.50      2.50 o 
   1  12   9       11.18        8.43      2.75 o 
   2  12   9       15.90       17.90      5.19 o 
   3  12   9        5.90       16.32      8.25 o 
 -10   0  10        0.67        0.26      2.17 o 
  -9   0  10       65.87       87.85     15.40 o 
  -8   0  10        2.91        0.99      1.90 o 
  -7   0  10       48.86       47.38      9.83 o 
  -6   0  10        2.42        1.12      2.19 o 
  -5   0  10        0.32        1.14      1.54 o 
  -4   0  10       14.80       12.41      3.09 o 
  -3   0  10      717.33      693.83     21.61 o 
  -2   0  10        0.78       -1.31      1.53 o 
  -1   0  10       26.41       21.99      2.94 o 
   0   0  10        1.45       -0.52      2.34 o 
   1   0  10       43.21       58.79     14.44 o 
   2   0  10       22.46       25.24      4.72 o 
   3   0  10       12.62       10.58      3.42 o 
   4   0  10       35.73       29.03      5.99 o 
   5   0  10       21.25       17.82      5.26 o 
   6   0  10       24.15       22.91      6.18 o 
   7   0  10        0.68       -3.53      3.83 o 
   8   0  10       24.09       28.68      8.31 o 
   9   0  10        6.88        6.84      4.33 o 
  10   0  10        3.63       15.35      5.91 o 
 -10   1  10        5.69       11.82      4.12 o 
  -9   1  10        9.15       18.32      4.87 o 
  -8   1  10       20.55       24.78      5.62 o 
  -7   1  10        0.25       -0.31      2.15 o 
  -6   1  10       33.13       38.78      6.09 o 
  -5   1  10      118.49      120.70      7.95 o 
  -4   1  10       56.41       54.22      3.74 o 
  -3   1  10      124.97      138.11      5.67 o 
  -2   1  10      262.59      278.23      7.51 o 
  -1   1  10       45.17       41.35      4.82 o 
   0   1  10      133.32      124.20     10.88 o 
   1   1  10       34.06       26.29      2.33 o 
   2   1  10      134.31      125.20      5.54 o 
   3   1  10       41.74       32.19      3.63 o 
   4   1  10      184.23      156.68     10.19 o 
   5   1  10      282.67      232.73     14.13 o 
   6   1  10      122.81      127.15     10.83 o 
   7   1  10       85.79       94.43      8.69 o 
   8   1  10        6.86       10.43      3.09 o 
   9   1  10      118.96      133.17     10.91 o 
  10   1  10        3.27        7.83      4.07 o 
 -10   2  10       19.33       21.07      5.50 o 
  -9   2  10       23.24       28.71      5.89 o 
  -8   2  10       12.97       19.60      4.78 o 
  -7   2  10       57.09       58.52      7.67 o 
  -6   2  10       36.67       32.13      7.06 o 
  -5   2  10      120.18      119.35      7.87 o 
  -4   2  10       34.37       35.28      4.12 o 
  -3   2  10       57.81       60.30      4.00 o 
  -2   2  10      318.82      332.40     13.30 o 
  -1   2  10      167.97      185.38      8.18 o 
   0   2  10       93.44       90.82      5.76 o 
   1   2  10       53.37       43.49      5.41 o 
   2   2  10      173.13      156.56     10.44 o 
   3   2  10       92.09      105.53     10.43 o 
   4   2  10      262.55      219.40     25.45 o 
   5   2  10       66.50       62.55      8.48 o 
   6   2  10        6.45        1.26      2.97 o 
   7   2  10       22.05       26.42      4.24 o 
   8   2  10        9.85        8.09      2.52 o 
   9   2  10       25.71       37.96      5.98 o 
 -10   3  10        5.85       11.01      7.63 o 
  -9   3  10       23.41       33.85     10.51 o 
  -8   3  10       29.74       32.21      6.10 o 
  -7   3  10        2.75        3.60      1.20 o 
  -6   3  10      146.18      143.93     11.63 o 
  -5   3  10       10.18        8.34      1.74 o 
  -4   3  10      163.77      155.67     11.37 o 
  -3   3  10        1.44        0.08      0.55 o 
  -2   3  10       86.85       91.55      8.49 o 
  -1   3  10      250.61      215.36     12.61 o 
   0   3  10      312.51      268.57     34.41 o 
   1   3  10       22.63       27.46      3.73 o 
   2   3  10        2.80        0.60      0.52 o 
   3   3  10      213.04      190.32     14.27 o 
   4   3  10      189.21      181.92     21.43 o 
   5   3  10       10.15        7.32      2.10 o 
   6   3  10       78.47       77.37      7.57 o 
   7   3  10       23.89       28.64      4.67 o 
   8   3  10       27.08       27.23      4.80 o 
   9   3  10        1.16        2.74      3.67 o 
 -10   4  10        3.71        6.27      6.13 o 
  -9   4  10       11.25       20.81      8.96 o 
  -8   4  10       31.68       46.08     12.05 o 
  -7   4  10       33.19       36.27      6.07 o 
  -6   4  10       82.77      105.62      9.82 o 
  -5   4  10       15.98       23.13      4.29 o 
  -4   4  10       46.63       46.49      6.04 o 
  -3   4  10        6.21        2.85      1.91 o 
  -2   4  10      537.14      575.67     20.91 o 
  -1   4  10        4.82        1.80      1.60 o 
   0   4  10      419.58      405.88     15.46 o 
   1   4  10      476.82      496.88     17.39 o 
   2   4  10      171.19      164.36     10.19 o 
   3   4  10      161.45      163.44     12.63 o 
   4   4  10       26.67       18.21      4.36 o 
   5   4  10       24.02       20.93      3.53 o 
   6   4  10       10.77        9.68      2.74 o 
   7   4  10       28.26       28.86      4.64 o 
   8   4  10        6.33        9.22      2.68 o 
   9   4  10       17.15       23.66      4.49 o 
  -9   5  10      124.83      172.68     24.28 o 
  -8   5  10        5.51        9.92      7.22 o 
  -7   5  10       28.15       35.43      9.44 o 
  -6   5  10      184.14      160.62     20.78 o 
  -5   5  10       15.57       10.43      5.65 o 
  -4   5  10       54.83       56.91      6.30 o 
  -3   5  10        0.26        0.88      2.71 o 
  -2   5  10      390.04      359.98     28.32 o 
  -1   5  10      170.50      165.12     12.60 o 
   0   5  10       27.61       25.64      5.18 o 
   1   5  10        6.82        5.04      1.21 o 
   2   5  10      110.55      129.54      9.40 o 
   3   5  10      318.15      343.37     15.76 o 
   4   5  10       22.88       18.04      4.66 o 
   5   5  10      123.16      121.39     11.89 o 
   6   5  10       43.03       38.31      6.94 o 
   7   5  10        8.90       10.02      3.72 o 
   8   5  10        3.07        4.97      3.01 o 
   9   5  10        1.14       -4.32      4.32 o 
  -9   6  10        8.51       -0.63      1.84 o 
  -8   6  10       14.39       28.81      9.14 o 
  -7   6  10       70.65       84.27     16.06 o 
  -6   6  10        7.05        6.55      4.58 o 
  -5   6  10       15.67        7.27      3.40 o 
  -4   6  10        3.45        5.55      3.15 o 
  -3   6  10       21.68       20.58      6.89 o 
  -2   6  10       86.75       82.19     13.75 o 
  -1   6  10       95.40      113.89     11.00 o 
   0   6  10      911.67      945.11     30.92 o 
   1   6  10       40.37       30.96      5.07 o 
   2   6  10       78.58       72.13      8.67 o 
   3   6  10      197.88      185.01     14.35 o 
   4   6  10       15.99       27.27      7.54 o 
   5   6  10        6.71       10.89      5.11 o 
   6   6  10        4.48        5.52      3.70 o 
   7   6  10       13.09       14.61      6.52 o 
   8   6  10       16.26       20.45      7.97 o 
  -8   7  10        0.88       -3.90      4.60 o 
  -7   7  10        3.24        1.82      3.01 o 
  -6   7  10        4.50       -0.31      2.34 o 
  -5   7  10       33.07       24.78      8.05 o 
  -4   7  10        5.41        9.01      4.79 o 
  -3   7  10       75.32       97.17     16.18 o 
  -2   7  10       98.51       80.09     13.76 o 
  -1   7  10       15.85        5.06      3.84 o 
   0   7  10      520.04      544.64     24.59 o 
   1   7  10       71.08       77.45      9.25 o 
   2   7  10        7.50        5.26      1.82 o 
   3   7  10      108.63      112.63     11.61 o 
   4   7  10       24.85       34.22      9.18 o 
   5   7  10       40.23       41.07     11.08 o 
   6   7  10        0.50       -0.50      0.50 o 
   7   7  10        1.78       -4.34      4.34 o 
   8   7  10        4.88        7.92      5.43 o 
  -8   8  10        2.27       -0.37      3.19 o 
  -7   8  10       28.27       28.00      9.01 o 
  -6   8  10       15.13       27.56      8.79 o 
  -5   8  10        6.68        7.20      5.84 o 
  -4   8  10        3.71        6.61      4.24 o 
  -3   8  10        6.32        5.33      1.67 o 
  -2   8  10       25.32       28.14      8.57 o 
  -1   8  10      124.17      136.57     12.90 o 
   0   8  10       50.17       57.46     13.01 o 
   1   8  10       40.31       39.20      6.96 o 
   2   8  10       19.39       21.13      4.96 o 
   3   8  10       10.93        8.51      3.34 o 
   4   8  10        8.27        9.35      5.61 o 
   5   8  10       67.18       66.62     13.71 o 
   6   8  10       11.36       12.42      6.22 o 
   7   8  10        2.16        4.05      2.00 o 
  -7   9  10        8.05       -1.98      5.12 o 
  -6   9  10        1.47       -0.32      2.64 o 
  -5   9  10        4.61        6.81      2.96 o 
  -4   9  10       45.54       61.98     13.53 o 
  -3   9  10        5.02        4.98      1.66 o 
  -2   9  10        3.48        2.70      3.16 o 
  -1   9  10        0.19        1.22      3.83 o 
   0   9  10       73.35       76.76      9.88 o 
   1   9  10       80.96       89.99     11.16 o 
   2   9  10       28.94       32.97      6.53 o 
   3   9  10        8.54        8.38      2.93 o 
   4   9  10       26.05       33.64     10.40 o 
   5   9  10        2.59        7.15      4.28 o 
   6   9  10        0.44       -3.06      3.34 o 
  -6  10  10        0.46       15.02      7.52 o 
  -5  10  10       10.51       15.65      7.26 o 
  -4  10  10       10.77        8.50      6.19 o 
  -3  10  10       46.69       67.11     14.09 o 
  -2  10  10        5.19        6.75      3.34 o 
  -1  10  10        1.74        8.10      3.28 o 
   0  10  10        0.48        0.92      2.44 o 
   1  10  10        0.14        1.37      1.96 o 
   2  10  10       51.92       76.75     10.52 o 
   3  10  10        1.65       -1.62      1.98 o 
   4  10  10        1.45        0.56      0.84 o 
   5  10  10       12.96       19.93      7.69 o 
  -4  11  10       13.66        8.37      4.63 o 
  -3  11  10       21.91       34.60     10.51 o 
  -2  11  10        5.76        3.33      4.53 o 
  -1  11  10        2.02        1.59      2.01 o 
   0  11  10        7.60        4.85      1.71 o 
   1  11  10        2.21       -1.22      4.44 o 
   2  11  10        5.14        2.92      2.94 o 
   3  11  10        6.07        7.03      8.37 o 
   4  11  10       17.15       35.21     10.72 o 
  -1  12  10        1.98        0.54      3.96 o 
   0  12  10        4.69        7.43      3.93 o 
   1  12  10        4.52        4.62      2.18 o 
 -10   0  11        1.50        3.43      0.29 o 
  -9   0  11        0.77        3.10      3.73 o 
  -8   0  11       38.67       54.93     11.75 o 
  -7   0  11       21.76       17.06      5.75 o 
  -6   0  11      116.98      111.12     15.19 o 
  -5   0  11      222.45      201.13     20.21 o 
  -4   0  11      503.33      408.59     68.93 o 
  -3   0  11        1.13        3.15      1.79 o 
  -2   0  11      100.17       84.86     16.06 o 
  -1   0  11       41.08       30.94      5.36 o 
   0   0  11       31.54       37.55      5.22 o 
   1   0  11        0.01       -0.05      1.62 o 
   2   0  11       14.19       16.75      3.74 o 
   3   0  11      172.82      143.22     12.96 o 
   4   0  11       56.53       45.30      7.96 o 
   5   0  11      162.25      113.87     13.52 o 
   6   0  11        9.94       11.51      4.63 o 
   7   0  11        2.05       -0.22      1.41 o 
   8   0  11       12.23       16.30      6.17 o 
   9   0  11       20.10       31.83      9.50 o 
 -10   1  11        1.02        5.36      3.15 o 
  -9   1  11       17.42       18.47      5.26 o 
  -8   1  11       17.21       17.36      4.70 o 
  -7   1  11        0.93       -0.58      1.43 o 
  -6   1  11        1.81        1.59      2.15 o 
  -5   1  11        9.11        6.22      2.37 o 
  -4   1  11       43.14       37.85      3.94 o 
  -3   1  11       17.45       14.37      2.37 o 
  -2   1  11        7.82        7.05      0.94 o 
  -1   1  11      199.05      198.14      5.09 o 
   0   1  11       30.18       27.36      2.27 o 
   1   1  11       25.66       22.20      2.33 o 
   2   1  11      133.46      107.93      6.88 o 
   3   1  11        5.17        4.43      2.42 o 
   4   1  11      100.61       74.92     12.39 o 
   5   1  11       36.60       43.90      7.21 o 
   6   1  11       38.89       36.18      4.82 o 
   7   1  11       29.35       41.98      5.59 o 
   8   1  11       18.26       20.21      3.94 o 
   9   1  11       23.09       26.82      5.11 o 
 -10   2  11        8.56        8.79      6.49 o 
  -9   2  11        5.20        0.87      0.45 o 
  -8   2  11       20.81       26.13      5.59 o 
  -7   2  11        2.07       -0.66      1.60 o 
  -6   2  11       11.78       11.42      3.27 o 
  -5   2  11       66.63       63.94      8.29 o 
  -4   2  11      195.24      170.89     20.82 o 
  -3   2  11       87.79       78.63      6.11 o 
  -2   2  11      220.38      214.22     11.43 o 
  -1   2  11      171.45      159.38     13.13 o 
   0   2  11      153.93      169.28     10.23 o 
   1   2  11      481.13      457.82     23.19 o 
   2   2  11      138.21      120.47     14.58 o 
   3   2  11       99.48       69.67      8.43 o 
   4   2  11        9.05        7.49      1.90 o 
   5   2  11       39.38       37.95      5.85 o 
   6   2  11       11.06       14.04      3.21 o 
   7   2  11       16.49       17.03      3.58 o 
   8   2  11       61.37       63.73      7.33 o 
   9   2  11        0.47        2.86      2.58 o 
  -9   3  11        1.13        0.60      3.20 o 
  -8   3  11       24.33       30.09      5.90 o 
  -7   3  11       28.14       25.47      5.20 o 
  -6   3  11       36.10       26.97      5.57 o 
  -5   3  11       11.61       10.00      2.26 o 
  -4   3  11       34.35       26.11      3.66 o 
  -3   3  11      318.33      336.32     18.66 o 
  -2   3  11      258.87      274.66     12.85 o 
  -1   3  11      306.90      308.00     14.35 o 
   0   3  11      425.93      411.72     47.85 o 
   1   3  11       93.49       80.91      7.01 o 
   2   3  11       79.74       81.83     11.09 o 
   3   3  11       29.94       16.15      2.59 o 
   4   3  11       48.36       39.87      7.05 o 
   5   3  11        7.83       13.97      3.02 o 
   6   3  11        6.76       10.48      2.76 o 
   7   3  11       43.92       50.63      6.22 o 
   8   3  11       10.77       15.21      3.67 o 
   9   3  11        1.35       -0.16      0.94 o 
  -9   4  11       46.11       57.17     13.93 o 
  -8   4  11       33.29       49.30     12.18 o 
  -7   4  11        2.65        4.60      3.66 o 
  -6   4  11       54.98       61.21      7.71 o 
  -5   4  11       36.75       34.47      5.38 o 
  -4   4  11        8.65        4.33      3.89 o 
  -3   4  11       33.10       43.75      6.09 o 
  -2   4  11      140.94      139.20     10.78 o 
  -1   4  11      650.29      562.31     95.78 o 
   0   4  11      256.74      235.27     17.84 o 
   1   4  11      323.63      327.19     37.66 o 
   2   4  11        7.21       13.06      2.78 o 
   3   4  11       74.17       69.74      8.39 o 
   4   4  11       27.04       31.91      7.06 o 
   5   4  11       58.23       71.61      9.07 o 
   6   4  11       75.81       90.14      7.94 o 
   7   4  11        4.86       10.38      2.84 o 
   8   4  11       14.13       15.94      4.74 o 
  -9   5  11        8.10        9.77      6.35 o 
  -8   5  11        7.70        6.56      4.00 o 
  -7   5  11        3.29        4.79      3.12 o 
  -6   5  11       41.51       57.71     12.66 o 
  -5   5  11      168.89      178.79     21.64 o 
  -4   5  11       58.14       47.43     14.18 o 
  -3   5  11       24.59       20.17      4.17 o 
  -2   5  11       25.65       15.05      5.72 o 
  -1   5  11      364.30      403.45     20.38 o 
   0   5  11      131.60      146.85     12.19 o 
   1   5  11       39.37       55.55      7.33 o 
   2   5  11        5.69        7.96      2.29 o 
   3   5  11       48.52       39.99      5.47 o 
   4   5  11       34.18       35.05      6.54 o 
   5   5  11       31.83       44.60      7.56 o 
   6   5  11        4.65        6.84      3.20 o 
   7   5  11       31.56       37.48      7.14 o 
   8   5  11        8.10        4.64      4.69 o 
  -8   6  11       27.34       31.39     10.53 o 
  -7   6  11       15.20       18.06      6.68 o 
  -6   6  11       14.65        8.57      4.11 o 
  -5   6  11       14.46       15.23      6.43 o 
  -4   6  11       25.45       23.14      6.91 o 
  -3   6  11       40.49       50.84     11.40 o 
  -2   6  11       25.65       40.32      9.83 o 
  -1   6  11      139.26      140.73     12.50 o 
   0   6  11       70.09       66.73      8.43 o 
   1   6  11      120.83      123.47     11.85 o 
   2   6  11       54.77       52.48      7.77 o 
   3   6  11       36.17       40.02      6.67 o 
   4   6  11       13.43       18.52      6.71 o 
   5   6  11       29.36       29.47      8.55 o 
   6   6  11       43.15       62.56     12.93 o 
   7   6  11        2.67        1.04      1.26 o 
   8   6  11        3.64        6.76      5.93 o 
  -8   7  11        2.60       10.52      7.16 o 
  -7   7  11       34.95       39.27     11.34 o 
  -6   7  11       29.39       51.32     13.09 o 
  -5   7  11        3.26       -0.90      1.99 o 
  -4   7  11        0.13        2.76      4.18 o 
  -3   7  11       26.95       34.59      9.72 o 
  -2   7  11        3.13        4.79      3.93 o 
  -1   7  11       20.35       14.74      4.48 o 
   0   7  11        9.56        9.16      4.12 o 
   1   7  11       95.78      103.95     11.21 o 
   2   7  11       82.37      105.38     11.35 o 
   3   7  11       23.42       21.06      5.21 o 
   4   7  11       10.41        3.68      4.09 o 
   5   7  11       21.95       22.74      7.66 o 
   6   7  11       11.54       10.16      5.34 o 
   7   7  11        4.42       -0.47      2.26 o 
  -7   8  11       27.39       17.73      7.34 o 
  -6   8  11        0.56        4.03      5.41 o 
  -5   8  11        1.08       12.52      6.71 o 
  -4   8  11       16.35       18.46      6.96 o 
  -3   8  11       55.22       61.67     13.23 o 
  -2   8  11       11.50       16.67      6.70 o 
  -1   8  11       19.99       14.37      4.22 o 
   0   8  11      109.01      130.71     12.78 o 
   1   8  11       65.82       82.47     10.31 o 
   2   8  11        4.51        2.24      1.17 o 
   3   8  11        3.55        9.16      2.83 o 
   4   8  11        7.23        7.70      5.16 o 
   5   8  11        1.88        2.97      1.44 o 
   6   8  11        3.98        3.19      4.33 o 
  -6   9  11       13.56       21.28      8.53 o 
  -5   9  11       29.56       42.06     11.78 o 
  -4   9  11       23.62       32.57      9.90 o 
  -3   9  11        7.86       14.77      7.59 o 
  -2   9  11        6.12        7.24      2.87 o 
  -1   9  11       20.43       30.63      6.29 o 
   0   9  11        7.97       13.99      6.64 o 
   1   9  11        4.76        0.60      4.92 o 
   2   9  11       11.30       13.07      7.30 o 
   3   9  11       10.09       14.66      4.60 o 
   4   9  11        5.41       11.35      5.30 o 
   5   9  11        7.36       10.99      4.58 o 
  -5  10  11        3.07        2.69      5.37 o 
  -4  10  11        7.88       12.10      6.05 o 
  -3  10  11        7.39       12.06      5.69 o 
  -2  10  11        5.33        3.46      2.11 o 
  -1  10  11        0.00        5.04      3.46 o 
   0  10  11        2.48        2.09      1.59 o 
   1  10  11        1.96       -1.50      2.14 o 
   2  10  11       36.89       52.83      8.82 o 
   3  10  11       29.36       38.80      7.72 o 
   4  10  11        5.54       10.54      5.51 o 
  -3  11  11       13.03       28.64      9.15 o 
  -2  11  11       23.71       32.13      7.26 o 
  -1  11  11        7.09        8.13      2.86 o 
   0  11  11        0.59       -3.73      3.94 o 
   1  11  11        2.53        2.08      4.79 o 
   2  11  11        5.64       -1.03      3.06 o 
  -9   0  12        4.75        7.01      4.67 o 
  -8   0  12        2.21        3.47      1.08 o 
  -7   0  12       33.80       33.52      9.13 o 
  -6   0  12        5.20        8.91      5.38 o 
  -5   0  12       63.61       59.17     12.59 o 
  -4   0  12       51.77       50.00      6.87 o 
  -3   0  12        1.60       -0.05      0.83 o 
  -2   0  12       32.51       34.73      5.48 o 
  -1   0  12        6.52        7.99      1.75 o 
   0   0  12        0.25       -0.70      1.58 o 
   1   0  12       63.41       61.61      6.26 o 
   2   0  12      262.89      192.66     13.88 o 
   3   0  12      169.67      107.95     11.45 o 
   4   0  12        0.08       -0.58      0.88 o 
   5   0  12       10.53       12.36      4.15 o 
   6   0  12        0.04       -0.09      0.65 o 
   7   0  12        1.34        1.52      1.60 o 
   8   0  12       22.92       37.00      9.50 o 
  -9   1  12        1.09        1.21      4.38 o 
  -8   1  12        6.21        2.73      1.95 o 
  -7   1  12        7.15        4.39      1.96 o 
  -6   1  12       60.38       60.17      8.37 o 
  -5   1  12       49.68       42.84      8.38 o 
  -4   1  12      186.54      164.54     18.00 o 
  -3   1  12      116.20      124.43      7.72 o 
  -2   1  12      235.19      249.72     11.00 o 
  -1   1  12      310.65      308.51     12.48 o 
   0   1  12       87.92       81.70      7.38 o 
   1   1  12      179.96      158.44     20.51 o 
   2   1  12       52.99       34.52      3.90 o 
   3   1  12      105.49       79.53      9.79 o 
   4   1  12       11.07        8.44      1.98 o 
   5   1  12       21.08       30.12      4.17 o 
   6   1  12        3.87        8.24      2.38 o 
   7   1  12        1.38        0.33      1.16 o 
   8   1  12       13.52       14.28      3.58 o 
  -9   2  12        2.90        1.42      3.65 o 
  -8   2  12        2.19        3.30      6.68 o 
  -7   2  12        2.06       -1.74      2.46 o 
  -6   2  12       74.92       65.57      8.65 o 
  -5   2  12      166.26      135.47     21.28 o 
  -4   2  12       28.92       19.89      3.42 o 
  -3   2  12      132.87      148.11      8.42 o 
  -2   2  12        8.07        9.56      1.84 o 
  -1   2  12       50.48       47.48      6.28 o 
   0   2  12       33.06       34.78      3.80 o 
   1   2  12       94.60       82.59      6.98 o 
   2   2  12      101.67      109.19     16.90 o 
   3   2  12       22.36       20.00      2.98 o 
   4   2  12       24.39       19.85      4.66 o 
   5   2  12       11.56        8.04      2.52 o 
   6   2  12       27.80       30.91      4.56 o 
   7   2  12       20.89       20.53      3.86 o 
   8   2  12        7.54        6.16      3.52 o 
  -9   3  12        6.10        8.86      5.37 o 
  -8   3  12        4.92       13.28      6.19 o 
  -7   3  12        2.15        2.51      3.18 o 
  -6   3  12       48.23       42.51      6.80 o 
  -5   3  12       17.15       13.03      2.86 o 
  -4   3  12       52.76       47.36      5.37 o 
  -3   3  12       46.59       49.82      6.95 o 
  -2   3  12       73.86       70.30      6.71 o 
  -1   3  12      173.51      153.95     12.90 o 
   0   3  12      154.90      129.18     18.72 o 
   1   3  12      169.73      148.83     16.51 o 
   2   3  12      104.09      119.66      8.98 o 
   3   3  12        2.51        3.23      2.05 o 
   4   3  12      106.40      108.10     10.80 o 
   5   3  12       27.27       33.58      6.36 o 
   6   3  12       14.19       22.95      5.26 o 
   7   3  12        7.91        6.81      3.12 o 
   8   3  12        3.14        2.46      2.20 o 
  -9   4  12        0.95        6.78      4.65 o 
  -8   4  12        2.60        2.74      3.17 o 
  -7   4  12        2.17       -4.04      4.65 o 
  -6   4  12       13.34       25.64      8.39 o 
  -5   4  12        1.62       -0.14      1.43 o 
  -4   4  12       93.93      108.94     10.44 o 
  -3   4  12        3.06        1.30      1.40 o 
  -2   4  12       36.96       45.41      5.19 o 
  -1   4  12       58.96       60.12      7.59 o 
   0   4  12        2.21        2.36      0.74 o 
   1   4  12      191.34      207.06     12.10 o 
   2   4  12       53.55       48.04      6.73 o 
   3   4  12       70.93       79.83     11.57 o 
   4   4  12       45.14       45.21      7.32 o 
   5   4  12        7.03       11.66      3.82 o 
   6   4  12        6.29        1.44      4.48 o 
   7   4  12       34.37       46.28      8.13 o 
   8   4  12       47.78       50.99     21.10 o 
  -8   5  12       12.36       19.04      8.36 o 
  -7   5  12        8.02        3.67      2.54 o 
  -6   5  12       49.98       54.03     12.93 o 
  -5   5  12       32.96       39.60     10.86 o 
  -4   5  12        0.22        5.01      4.33 o 
  -3   5  12      119.61      123.69     10.62 o 
  -2   5  12      104.68      103.07     10.59 o 
  -1   5  12       59.00       62.36      8.08 o 
   0   5  12        0.67        4.19      2.05 o 
   1   5  12        3.89        6.67      2.80 o 
   2   5  12       12.87       11.37      2.78 o 
   3   5  12        6.41       11.92      3.31 o 
   4   5  12        2.31        4.99      2.48 o 
   5   5  12       30.46       33.97      6.92 o 
   6   5  12       39.99       33.68      6.77 o 
   7   5  12       18.36       23.85      5.87 o 
  -8   6  12       12.97       17.74      8.12 o 
  -7   6  12       12.15        8.25      5.41 o 
  -6   6  12       12.76       14.00      6.04 o 
  -5   6  12        0.88       -3.52      4.46 o 
  -4   6  12      116.58      151.88     21.11 o 
  -3   6  12       35.06       67.91     14.93 o 
  -2   6  12       67.35       62.05      8.62 o 
  -1   6  12       19.79       22.41      5.21 o 
   0   6  12      112.00      117.98     11.72 o 
   1   6  12        5.74        8.13      2.72 o 
   2   6  12       18.09       13.30      4.12 o 
   3   6  12        2.17        2.61      1.54 o 
   4   6  12        4.11        7.95      4.41 o 
   5   6  12        1.92        2.97      2.62 o 
   6   6  12       18.69       18.37      7.52 o 
   7   6  12       20.64       21.85      8.56 o 
  -7   7  12       13.33       10.68      5.99 o 
  -6   7  12        5.40       -4.47      5.03 o 
  -5   7  12       55.93       67.58     14.61 o 
  -4   7  12       37.48       24.07      8.67 o 
  -3   7  12       37.96       33.68     10.16 o 
  -2   7  12       16.19       18.45      4.75 o 
  -1   7  12        1.62        1.93      8.63 o 
   0   7  12       13.85       14.53      4.58 o 
   1   7  12       16.73       13.12      4.40 o 
   2   7  12        9.22       15.82      5.16 o 
   3   7  12       36.49       33.40      6.66 o 
   4   7  12       11.48       14.57      6.18 o 
   5   7  12        4.02        2.19      2.32 o 
   6   7  12        7.62       17.97      7.67 o 
  -6   8  12       10.81       15.22      6.97 o 
  -5   8  12       32.33       37.60     11.04 o 
  -4   8  12       11.06       23.71      8.85 o 
  -3   8  12        5.35        5.59      3.80 o 
  -2   8  12        7.09       12.40      4.28 o 
  -1   8  12       26.64       35.68      7.06 o 
   0   8  12        7.99        9.61      3.14 o 
   1   8  12       21.48       20.87      5.39 o 
   2   8  12       11.77       12.46      5.61 o 
   3   8  12        1.66        3.09      2.06 o 
   4   8  12        1.49        0.25      1.31 o 
   5   8  12        4.23        3.18      3.77 o 
  -5   9  12        7.80       18.21      7.85 o 
  -4   9  12        2.38       -1.65      1.65 o 
  -3   9  12        3.96       -1.91      3.09 o 
  -2   9  12       16.75       20.44      5.18 o 
  -1   9  12        9.70        7.33      3.61 o 
   0   9  12        3.77        3.09      3.02 o 
   1   9  12        4.52        6.07      3.33 o 
   2   9  12        0.32        0.37      1.27 o 
   3   9  12        2.24        3.27      3.78 o 
   4   9  12        7.54       11.65      6.41 o 
  -4  10  12        1.50       -1.89      3.33 o 
  -3  10  12        1.26        5.38      3.45 o 
  -2  10  12        2.71        3.42      1.84 o 
  -1  10  12       25.16       32.69      7.02 o 
   0  10  12        1.19        2.71      1.83 o 
   1  10  12       10.13       14.88      4.91 o 
   2  10  12        8.41       14.88      5.18 o 
   3  10  12       15.37       23.25      6.04 o 
  -9   0  13        0.50       14.25      6.37 o 
  -8   0  13        0.03        9.98      6.41 o 
  -7   0  13        1.47        0.99      1.88 o 
  -6   0  13        4.56       11.06      5.42 o 
  -5   0  13        7.95        6.64      3.32 o 
  -4   0  13        1.17       -1.29      1.61 o 
  -3   0  13       98.46      114.80     10.95 o 
  -2   0  13       27.09       28.28      6.44 o 
  -1   0  13      400.89      412.00     21.45 o 
   0   0  13       77.57       81.04      9.43 o 
   1   0  13       19.90       17.01      4.09 o 
   2   0  13       32.01       24.49      6.32 o 
   3   0  13        3.71        0.79      0.88 o 
   4   0  13        0.93       -0.33      0.53 o 
   5   0  13       73.60       85.96     12.10 o 
   6   0  13        4.38       10.78      3.95 o 
   7   0  13        4.73        3.37      0.78 o 
   8   0  13        6.77       10.85      3.54 o 
  -8   1  13        0.87        0.01      1.88 o 
  -7   1  13        1.05        2.14      1.45 o 
  -6   1  13        5.48        5.93      2.13 o 
  -5   1  13       29.97       31.10      4.73 o 
  -4   1  13      119.08      118.10      7.94 o 
  -3   1  13        5.50        3.49      1.14 o 
  -2   1  13        2.62        0.55      0.45 o 
  -1   1  13      123.47      113.58      9.80 o 
   0   1  13       43.25       30.93      3.59 o 
   1   1  13        4.69        3.96      2.75 o 
   2   1  13       20.80       14.11      3.39 o 
   3   1  13       43.01       40.13      5.98 o 
   4   1  13        7.70        3.47      1.71 o 
   5   1  13        5.40        3.65      1.92 o 
   6   1  13       10.01        7.05      3.67 o 
   7   1  13        4.39        2.98      1.71 o 
   8   1  13        0.79       -3.03      3.03 o 
  -8   2  13        2.26       -0.87      2.07 o 
  -7   2  13        6.79        9.05      3.39 o 
  -6   2  13       15.84       19.70      4.73 o 
  -5   2  13        9.02        7.63      2.59 o 
  -4   2  13       26.90       22.55      3.84 o 
  -3   2  13        1.86        0.50      2.33 o 
  -2   2  13       87.76       73.73      5.76 o 
  -1   2  13      151.01      165.45     11.10 o 
   0   2  13       16.95       17.63      3.12 o 
   1   2  13      167.88      146.47     18.42 o 
   2   2  13       33.67       27.40      5.80 o 
   3   2  13       71.87       75.26      9.05 o 
   4   2  13      130.13      139.07     12.17 o 
   5   2  13       21.21       23.61      5.23 o 
   6   2  13       10.51       12.53      4.12 o 
   7   2  13        3.59        5.73      2.44 o 
   8   2  13        8.89        9.71      3.59 o 
  -8   3  13        1.63       -3.40      3.95 o 
  -7   3  13        5.84        4.92      1.30 o 
  -6   3  13        8.84        4.88      1.60 o 
  -5   3  13       37.42       40.52      5.29 o 
  -4   3  13        5.12        5.77      1.99 o 
  -3   3  13       22.02       29.92      5.52 o 
  -2   3  13       24.72       17.41      2.86 o 
  -1   3  13      202.88      229.05     13.02 o 
   0   3  13       12.34       10.22      2.54 o 
   1   3  13      156.87      156.24     18.77 o 
   2   3  13       34.14       42.88      5.73 o 
   3   3  13       71.28       68.26      8.57 o 
   4   3  13       28.77       38.35      6.58 o 
   5   3  13        3.51        0.10      4.62 o 
   6   3  13        6.92        0.28      2.06 o 
   7   3  13        1.63        2.80      1.09 o 
  -8   4  13        0.29       -2.38      4.85 o 
  -7   4  13       18.83       25.95      9.05 o 
  -6   4  13       48.92       48.22     12.86 o 
  -5   4  13       20.34       16.38      7.37 o 
  -4   4  13       40.71       35.70      6.00 o 
  -3   4  13       35.07       34.90      6.09 o 
  -2   4  13       61.40       64.99      6.66 o 
  -1   4  13       19.42       28.79      5.21 o 
   0   4  13       56.38       56.21      6.38 o 
   1   4  13       24.64       20.78      3.69 o 
   2   4  13       47.28       66.95      7.13 o 
   3   4  13       11.06       16.09      4.41 o 
   4   4  13        8.36        6.54      7.01 o 
   5   4  13        0.12       -0.27      1.26 o 
   6   4  13       12.70       10.31      7.32 o 
   7   4  13       24.86       22.62      5.76 o 
  -7   5  13        7.84       10.42      4.93 o 
  -6   5  13       25.78       31.87     10.03 o 
  -5   5  13       13.02       19.46      7.21 o 
  -4   5  13        6.39        2.32      3.30 o 
  -3   5  13       48.42       55.73     12.54 o 
  -2   5  13       14.37       15.48      4.10 o 
  -1   5  13        2.69        1.77      1.75 o 
   0   5  13       26.99       26.69      5.53 o 
   1   5  13       50.19       39.50      6.80 o 
   2   5  13       11.54       14.37      4.19 o 
   3   5  13       19.86       21.73      5.00 o 
   4   5  13        9.78        7.47      3.07 o 
   5   5  13       11.66       10.62      3.91 o 
   6   5  13        2.18        0.82      4.07 o 
   7   5  13        0.48       -1.17      3.58 o 
  -7   6  13        0.87       -1.98      3.46 o 
  -6   6  13        1.10       -4.46      4.93 o 
  -5   6  13       43.63       56.48     13.39 o 
  -4   6  13        0.09       -5.28      5.28 o 
  -3   6  13        3.79        7.91      5.83 o 
  -2   6  13       10.31        7.17      3.42 o 
  -1   6  13        7.39        1.88      1.19 o 
   0   6  13       43.15       54.10      8.35 o 
   1   6  13        1.10       -4.35      7.46 o 
   2   6  13       13.19       14.44      4.36 o 
   3   6  13       23.67       40.93      9.87 o 
   4   6  13       13.11       15.95      6.62 o 
   5   6  13        1.93        5.35      3.62 o 
   6   6  13       13.08        4.94      4.24 o 
  -6   7  13        8.55        4.47      3.76 o 
  -5   7  13        2.40        4.87      3.38 o 
  -4   7  13        0.66       -3.02      3.02 o 
  -3   7  13       16.29       33.73     10.65 o 
  -2   7  13        7.10       10.25      6.22 o 
  -1   7  13       13.10       24.59     12.71 o 
   0   7  13       23.12       29.14      6.24 o 
   1   7  13       18.91       21.48      5.16 o 
   2   7  13       18.69       28.89      6.36 o 
   3   7  13        8.59       10.18      3.69 o 
   4   7  13       12.05       18.78      7.64 o 
   5   7  13        1.91        6.06      4.05 o 
  -5   8  13        0.96       -3.74      4.14 o 
  -4   8  13       15.01       29.55     11.27 o 
  -3   8  13        1.36        0.14      1.67 o 
  -2   8  13       29.46       33.92      7.28 o 
  -1   8  13       18.11       24.49      5.94 o 
   0   8  13        6.42        8.47      3.24 o 
   1   8  13        0.69        0.20      1.55 o 
   2   8  13        2.71        0.60      2.24 o 
   3   8  13       17.80       14.96      8.80 o 
   4   8  13        0.10        1.52      2.18 o 
  -4   9  13        3.48       10.74      6.68 o 
  -3   9  13        0.71        9.02      3.99 o 
  -2   9  13        5.61        5.52      3.08 o 
  -1   9  13        7.40        8.82      6.97 o 
   0   9  13       30.34       46.89      8.74 o 
   1   9  13       11.12        7.91      3.10 o 
   2   9  13       22.63       29.94      6.84 o 
   3   9  13        6.42       16.52      5.73 o 
  -1  10  13        3.66        8.46      3.73 o 
   0  10  13        3.63       -1.37      2.09 o 
  -8   0  14        0.03        4.81      5.43 o 
  -7   0  14        0.08       -1.08      1.51 o 
  -6   0  14        4.95        5.65      3.92 o 
  -5   0  14        2.10        0.95      1.16 o 
  -4   0  14       15.88       13.31      3.40 o 
  -3   0  14       32.15       24.18      5.44 o 
  -2   0  14        5.33        4.11      1.78 o 
  -1   0  14      145.27      165.40     14.12 o 
   0   0  14       96.25       94.31     10.89 o 
   1   0  14      166.06      174.74     21.55 o 
   2   0  14        1.69        0.35      3.00 o 
   3   0  14       19.88       20.04      7.14 o 
   4   0  14        0.37       -1.26      2.39 o 
   5   0  14        3.75       -1.01      5.27 o 
   6   0  14        8.28        9.38      6.08 o 
   7   0  14        1.19        8.65      5.30 o 
  -8   1  14        0.40        3.00      0.79 o 
  -7   1  14        1.10        2.91      2.27 o 
  -6   1  14        3.99        7.69      3.17 o 
  -5   1  14        2.98        0.30      1.33 o 
  -4   1  14       14.37       16.85      3.11 o 
  -3   1  14        7.63        7.61      1.64 o 
  -2   1  14        1.55        2.10      1.65 o 
  -1   1  14       32.74       43.57      5.14 o 
   0   1  14      147.68      147.15      9.49 o 
   1   1  14        3.33        0.69      2.77 o 
   2   1  14        0.73        5.71      4.65 o 
   3   1  14       28.86       27.11      8.86 o 
   4   1  14       21.65       11.62      5.86 o 
   5   1  14       12.52       19.49      7.92 o 
   6   1  14       24.24       14.26      7.76 o 
   7   1  14        0.42       -0.46      3.55 o 
  -8   2  14        2.81        5.80      4.30 o 
  -7   2  14       10.68       16.37      5.01 o 
  -6   2  14       13.46       13.12      4.15 o 
  -5   2  14        8.76        6.00      2.34 o 
  -4   2  14        0.88       -1.47      1.47 o 
  -3   2  14       10.29       18.54      3.43 o 
  -2   2  14       22.13       20.38      3.42 o 
  -1   2  14       24.37       20.23      4.06 o 
   0   2  14      108.16      123.73     12.71 o 
   1   2  14       28.41       29.03      5.22 o 
   2   2  14       18.43       24.70      4.86 o 
   3   2  14       16.35       22.42      4.85 o 
   4   2  14       27.66       31.11      5.83 o 
   5   2  14        0.62        0.93      4.21 o 
   6   2  14        4.77        2.53      2.07 o 
   7   2  14        3.65        0.66      1.89 o 
  -7   3  14        4.48       12.80      6.72 o 
  -6   3  14       24.95       31.03      9.74 o 
  -5   3  14       10.53        9.94      3.64 o 
  -4   3  14       33.46       38.79      5.43 o 
  -3   3  14       78.64       90.03      6.80 o 
  -2   3  14        4.68        4.55      1.10 o 
  -1   3  14      102.38      106.59      7.56 o 
   0   3  14       20.93       22.91      4.02 o 
   1   3  14        1.74        2.78      1.29 o 
   2   3  14        3.38        5.75      2.43 o 
   3   3  14       18.93       21.87      5.12 o 
   4   3  14       17.19       20.63      5.47 o 
   5   3  14       19.71       18.83      5.49 o 
   6   3  14       19.07       35.06      7.17 o 
  -7   4  14        1.45        1.32      1.67 o 
  -6   4  14        2.96        4.74      4.93 o 
  -5   4  14       13.84       21.59      8.01 o 
  -4   4  14       25.35       31.89      6.44 o 
  -3   4  14       13.20       21.62      3.88 o 
  -2   4  14       55.61       63.53      6.63 o 
  -1   4  14       30.99       39.25      6.59 o 
   0   4  14        0.43       -1.40      1.99 o 
   1   4  14        6.26        7.24      2.20 o 
   2   4  14       20.35       27.08      4.83 o 
   3   4  14       38.80       40.21      6.97 o 
   4   4  14       16.86       23.95      5.76 o 
   5   4  14        8.73       10.69      3.73 o 
   6   4  14       26.50       34.22      7.19 o 
  -6   5  14        3.21        1.34      1.89 o 
  -5   5  14       20.73       24.56      9.74 o 
  -4   5  14        9.12        9.53      4.54 o 
  -3   5  14       25.33       31.74      6.18 o 
  -2   5  14        2.95        2.18      4.81 o 
  -1   5  14        0.58        0.33      1.04 o 
   0   5  14        0.33        1.47      1.79 o 
   1   5  14        8.17        6.81      3.34 o 
   2   5  14        1.16        2.72      1.61 o 
   3   5  14        9.11        5.77      1.83 o 
   4   5  14       11.11       16.83      4.82 o 
   5   5  14        2.07        8.56      4.41 o 
   6   5  14        0.79       -0.95      3.55 o 
  -6   6  14       22.33       25.12      9.66 o 
  -5   6  14       28.94       26.48     10.02 o 
  -4   6  14        9.43        6.01      3.41 o 
  -3   6  14        6.59        4.44      2.45 o 
  -2   6  14       42.12       50.28     10.14 o 
  -1   6  14       44.74       53.12      8.22 o 
   0   6  14        7.99        8.49      3.23 o 
   1   6  14        2.78        0.05      5.73 o 
   2   6  14       28.58       34.73      6.88 o 
   3   6  14        9.83        9.79      5.61 o 
   4   6  14        5.75        0.24      2.64 o 
   5   6  14        2.61        9.35      6.48 o 
  -5   7  14        4.18        1.20      2.85 o 
  -4   7  14        6.05        4.32      4.68 o 
  -3   7  14        4.49        7.65      3.27 o 
  -2   7  14       16.52       26.91      7.29 o 
  -1   7  14       21.14       36.49      7.27 o 
   0   7  14        3.71        3.35      1.96 o 
   1   7  14        2.98        1.15      2.23 o 
   2   7  14        8.81       18.62      5.40 o 
   3   7  14        1.68        1.42      1.22 o 
   4   7  14       16.16       19.90      7.23 o 
  -4   8  14        3.47        3.62      3.98 o 
  -3   8  14        2.02        4.76      2.61 o 
  -2   8  14        7.53       13.36      5.26 o 
  -1   8  14        6.78        4.20      4.28 o 
   0   8  14        2.08        4.15      1.18 o 
   1   8  14        1.77        0.85      1.29 o 
   2   8  14       15.03       14.79      4.73 o 
   3   8  14        2.70        8.39      4.82 o 
  -1   9  14       11.92       10.59      4.22 o 
   0   9  14        4.02        0.26      3.37 o 
  -7   0  15        0.98        3.37      3.50 o 
  -6   0  15       12.03       14.54      6.15 o 
  -5   0  15        0.19        4.07      2.62 o 
  -4   0  15        0.01        3.11      2.30 o 
  -3   0  15        4.00        4.56      2.15 o 
  -2   0  15       55.64       67.52      9.26 o 
  -1   0  15        9.40       12.84      4.12 o 
   0   0  15        0.06        2.35      2.20 o 
   1   0  15       45.66       69.90     14.16 o 
   2   0  15        3.71       -0.55      2.95 o 
   3   0  15        1.14        0.57      1.29 o 
   4   0  15       14.81       20.96      7.50 o 
   5   0  15        0.38        0.10      3.36 o 
   6   0  15        4.09        3.00      4.34 o 
  -7   1  15        1.09        2.19      0.53 o 
  -6   1  15        7.88        7.04      2.95 o 
  -5   1  15        2.38        3.57      1.98 o 
  -4   1  15       12.01       16.66      2.97 o 
  -3   1  15        1.07        2.10      2.34 o 
  -2   1  15       17.69       21.61      3.68 o 
  -1   1  15       12.73        6.19      2.77 o 
   0   1  15       82.05       91.33      7.88 o 
   1   1  15       98.55       94.16      9.41 o 
   2   1  15        3.14        3.28      3.90 o 
   3   1  15       13.34       17.79      7.25 o 
   4   1  15        1.28       -0.57      2.31 o 
   5   1  15       29.33       23.90      9.05 o 
   6   1  15       12.64       10.17      5.82 o 
  -7   2  15        0.05        4.29      2.55 o 
  -6   2  15        1.76        1.96      2.30 o 
  -5   2  15        1.74       -1.23      2.34 o 
  -4   2  15        1.31        0.75      1.50 o 
  -3   2  15        2.89        2.54      0.85 o 
  -2   2  15       26.11       35.16      4.66 o 
  -1   2  15        1.96        0.78      1.83 o 
   0   2  15       32.09       32.55      6.44 o 
   1   2  15       29.50       22.02      5.55 o 
   2   2  15        1.39       -1.82      4.51 o 
   3   2  15        2.65        4.77      4.77 o 
   4   2  15        4.47        7.11      5.44 o 
   5   2  15        0.10        4.27      3.62 o 
   6   2  15        3.64       -2.72      2.72 o 
  -6   3  15        9.80        9.83      6.21 o 
  -5   3  15       13.31        2.48      3.91 o 
  -4   3  15       20.17       25.11      4.65 o 
  -3   3  15       39.35       43.85      6.10 o 
  -2   3  15       17.48       17.48      3.10 o 
  -1   3  15       36.43       39.33      7.82 o 
   0   3  15        1.43        3.71      1.25 o 
   1   3  15       12.93       16.02      6.01 o 
   2   3  15        4.03       12.25      7.15 o 
   3   3  15       16.94       28.58      9.46 o 
   4   3  15       11.08       13.35      6.72 o 
   5   3  15        1.21       -1.17      1.17 o 
  -6   4  15       14.85       15.41      7.03 o 
  -5   4  15        1.63        7.55      5.38 o 
  -4   4  15       28.18       40.68      7.57 o 
  -3   4  15        9.43       11.10      6.01 o 
  -2   4  15        9.02       13.92      6.57 o 
  -1   4  15        5.87        5.66      5.59 o 
   0   4  15        1.86        3.34      0.75 o 
   1   4  15        9.14        4.57      3.96 o 
   2   4  15        0.79        3.79      1.91 o 
   3   4  15       12.71       19.55      5.27 o 
   4   4  15        0.78        3.16      2.23 o 
   5   4  15       10.98       13.39      4.84 o 
  -5   5  15       29.49       47.12     12.91 o 
  -4   5  15       17.81       20.88      8.49 o 
  -3   5  15        7.94       15.31      7.75 o 
  -2   5  15       18.21       17.33      4.55 o 
  -1   5  15       47.22       52.14      7.97 o 
   0   5  15        9.05        9.80      3.37 o 
   1   5  15        5.13        4.36      5.22 o 
   2   5  15        2.56        0.46      3.02 o 
   3   5  15       13.26       18.87      5.51 o 
   4   5  15       34.49       58.10     11.84 o 
  -5   6  15        2.24        4.83      3.34 o 
  -4   6  15        2.09       -1.89      2.16 o 
  -3   6  15        6.22       14.12      4.49 o 
  -2   6  15       26.21       43.77      7.58 o 
  -1   6  15       10.24       15.03      4.17 o 
   0   6  15       13.46       20.79      5.35 o 
   1   6  15        4.59       10.03      3.52 o 
   2   6  15        2.00        1.33      5.65 o 
   3   6  15       24.33       24.95      8.36 o 
   4   6  15        0.85        6.08      4.91 o 
  -3   7  15        9.16       10.77      3.42 o 
  -2   7  15        2.58        0.75      2.53 o 
  -1   7  15       11.72        8.68      3.61 o 
   0   7  15       14.19       12.59      4.49 o 
   1   7  15        3.26        6.97      3.66 o 
   2   7  15        3.59        8.41      3.68 o 
   0   8  15        1.22        1.33      3.69 o 
  -6   0  16        0.96       -0.62      3.19 o 
  -5   0  16       12.97       23.60      8.79 o 
  -4   0  16        6.10        3.95      4.00 o 
  -3   0  16        0.69        0.34      3.87 o 
  -2   0  16        0.17        6.76      5.68 o 
  -1   0  16        1.18        2.05      1.68 o 
   0   0  16       35.12       29.85      7.00 o 
   1   0  16        4.78        6.50      6.35 o 
   2   0  16       42.02       41.39     11.78 o 
   3   0  16        5.48        2.17      2.79 o 
   4   0  16        0.97       -0.60      3.21 o 
   5   0  16        0.56        2.51      3.82 o 
  -6   1  16       20.21       24.38      6.31 o 
  -5   1  16       12.92       22.37      5.59 o 
  -4   1  16       15.71       18.80      3.53 o 
  -3   1  16        2.66        2.00      2.00 o 
  -2   1  16        2.45        1.93      0.52 o 
  -1   1  16       10.88       12.11      3.11 o 
   0   1  16        0.52       -0.06      0.89 o 
   1   1  16       58.17       60.73      9.65 o 
   2   1  16        2.21        5.25      3.64 o 
   3   1  16       11.59       10.23      5.45 o 
   4   1  16        0.86        2.39      2.46 o 
   5   1  16        3.96        4.08      2.63 o 
  -5   2  16       13.63       16.28      4.68 o 
  -4   2  16       13.66       20.97      4.63 o 
  -3   2  16        6.67       11.31      2.77 o 
  -2   2  16       28.06       32.62      4.79 o 
  -1   2  16       19.47       19.37      3.79 o 
   0   2  16        2.90        4.39      2.49 o 
   1   2  16        6.84        2.87      3.43 o 
   2   2  16       22.52       43.61     12.55 o 
   3   2  16       25.85       37.03     11.30 o 
   4   2  16       12.20       23.69      9.96 o 
  -5   3  16       11.45       20.98      9.23 o 
  -4   3  16        4.98        6.79      4.14 o 
  -3   3  16       27.07       34.96      5.48 o 
  -2   3  16       11.42       11.64      3.16 o 
  -1   3  16        7.48        6.88      2.77 o 
   0   3  16        2.48       -1.05      2.34 o 
   1   3  16       24.55       27.92      6.58 o 
   2   3  16        1.38        5.63      3.35 o 
   3   3  16        0.71        7.50      6.22 o 
   4   3  16        4.59        6.14      5.85 o 
  -4   4  16        2.11        2.55      2.83 o 
  -3   4  16       14.38       17.22      4.67 o 
  -2   4  16        4.28        8.25      4.71 o 
  -1   4  16       29.02       28.08     10.38 o 
   0   4  16       12.74       19.78      5.89 o 
   1   4  16        3.31        4.28      2.94 o 
   2   4  16       14.09       16.33      6.13 o 
   3   4  16       10.40       14.34      7.26 o 
   4   4  16        5.98        6.89      6.57 o 
  -4   5  16       11.18        8.78      5.88 o 
  -3   5  16       18.67       15.19      7.06 o 
  -2   5  16        0.31       -3.73      4.84 o 
  -1   5  16        5.10        1.97      2.99 o 
   0   5  16       20.55       19.65      7.63 o 
   1   5  16        4.06       10.58      6.40 o 
   2   5  16        3.98       -0.17      2.72 o 
   3   5  16       15.86       41.68     12.51 o 
  -2   6  16        1.20        1.58      4.27 o 
  -1   6  16        0.10       -3.16      3.55 o 
   0   6  16        0.29       -3.02      4.71 o 
   1   6  16       16.55       24.17      9.04 o 
  -4   0  17        0.17        1.18      1.41 o 
  -3   0  17       16.67       25.20      6.00 o 
  -2   0  17        2.69        0.45      1.84 o 
  -1   0  17        0.30       -1.02      2.42 o 
   0   0  17        0.72        3.34      2.35 o 
   1   0  17        1.87       -0.79      1.65 o 
   2   0  17        6.23       -0.90      1.95 o 
   3   0  17       23.90       16.46      7.39 o 
  -4   1  17        9.52       10.43      2.93 o 
  -3   1  17       10.44        3.15      8.28 o 
  -2   1  17       22.80       40.08      6.22 o 
  -1   1  17        5.13        4.19      1.37 o 
   0   1  17        1.72       -0.92      2.98 o 
   1   1  17        7.36        4.55      3.09 o 
   2   1  17        0.71       -1.76      3.95 o 
   3   1  17        2.89        0.18      0.83 o 
  -4   2  17        1.95        0.77      0.91 o 
  -3   2  17        8.14       16.53      4.11 o 
  -2   2  17       20.71       32.23      4.85 o 
  -1   2  17        6.52        6.26      2.14 o 
   0   2  17        8.78       12.94      3.29 o 
   1   2  17       11.17        9.61      3.03 o 
   2   2  17       35.69       30.23      7.51 o 
   3   2  17        2.11        5.15      3.84 o 
  -3   3  17        4.64        5.87      2.28 o 
  -2   3  17       11.34       14.53      4.23 o 
  -1   3  17       12.14       16.95      4.20 o 
   0   3  17       32.96       36.54      9.43 o 
   1   3  17        0.41        3.76      3.71 o 
   2   3  17        9.78        6.20      6.21 o 
  -2   4  17       10.28       20.67      5.76 o 
  -1   4  17        4.70        1.32      2.31 o 
   0   4  17       38.94       49.51      9.16 o 
   1   4  17        1.73        4.30      2.87 o 
                                                 
